# Supplementary material for: High Resolution Genome Wide Binding Event Finding and Motif Discovery Reveals Transcription Factor Spatial Binding Constraints
Source: PLoS Comput Biol. 2012 Aug 9;8(8):e1002638. doi: 10.1371/journal.pcbi.1002638 (PMC3415389; doi:10.1371/journal.pcbi.1002638)
Supplement: Dataset S1 — Public database motif matrices used in this study. (TXT) [file pcbi.1002638.s001.txt]

T: TRANSFAC
J: Jasper
U: UniProbe

==> AP-2.pfm <==
DE	T_AP-2gamma_M00470	V_AP2GAMMA_01
0	0	146	0	0	C
1	0	146	0	0	C
2	4	65	31	46	N
3	14	46	58	28	N
XX
DE	T_AP-2alpha_M00469	V_AP2ALPHA_01
0	0	185	0	0	C
1	0	185	0	0	C
2	22	71	46	46	N
3	19	57	61	48	N
XX
DE	T_AP-2alphaA_M01045	V_AP2ALPHA_02
0	0	0	70	0	G
1	0	70	0	0	C
2	0	70	0	0	C
3	0	21	4	45	T
4	5	22	24	19	N
5	45	9	16	0	A
6	9	0	61	0	G
7	0	0	70	0	G
8	0	31	39	0	S
XX
DE	T_AP-2alphaA_M01047	V_AP2ALPHA_03
0	0	0	62	0	G
1	0	62	0	0	C
2	0	62	0	0	C
3	0	9	5	48	T
4	9	22	22	9	N
5	48	5	9	0	A
6	0	0	62	0	G
7	0	0	62	0	G
8	0	62	0	0	C
XX

==> ATF3.pfm <==
DE	T_ATF3_M00513	V_ATF3_Q6
0	0	0	0	11	T
1	0	0	10	1	G
2	10	1	0	0	A
3	0	9	1	1	C
4	1	0	7	0	G
5	0	0	0	10	T
6	0	9	1	0	C
7	8	0	0	2	A
8	1	2	2	3	N
9	0	5	1	1	C
10	0	3	4	0	S
XX

==> BHLHE40.pfm <==
DE	U_Bhlhb2	
0	0.0552138814234342	0.942800222624384	0.00119169488609449	0.000794201066087027	C
1	0.974118875468983	0.00446624296775569	0.0155348637267874	0.00588001783647431	A
2	0.000300392821585069	0.958145251040985	0.00749825690957376	0.0340560992278564	C
3	0.0340560992278564	0.00749825690957376	0.958145251040985	0.000300392821585069	G
4	0.00588001783647431	0.0155348637267874	0.00446624296775569	0.974118875468983	T
5	0.000794201066087027	0.00119169488609449	0.942800222624384	0.0552138814234342	G
XX
DE	T_Stra13_M00985	V_STRA13_01
0	0	1	5	17	T
1	0	23	0	0	C
2	23	0	0	0	A
3	0	22	0	1	C
4	0	0	23	0	G
5	0	0	0	23	T
6	0	0	23	0	G
7	19	3	0	1	A
XX

==> CEBPB.pfm <==
DE	T_C-EBPbeta_M00109	V_CEBPB_01
0	1	0	0	20	T
1	1	0	7	13	T
2	7	0	8	6	N
3	5	2	5	9	N
4	0	0	21	0	G
5	8	9	0	4	M
6	20	1	0	0	A
7	21	0	0	0	A
XX
DE	T_C-EBP_M00770	V_CEBP_Q3
0	0	0	129	0	G
1	22	58	17	32	N
2	111	11	2	5	A
3	125	1	3	0	A
XX
DE	T_C-EBP_M00912	V_CEBP_Q2_01
0	0	1	0	88	T
1	1	0	9	79	T
2	24	2	45	18	N
3	1	88	0	0	C
XX
DE	T_CEBP_M01087	I_CEBP_Q6
0	1	0	1	10	T
1	0	0	7	5	K
2	0	0	0	12	T
3	0	0	11	1	G
4	0	4	4	4	N
5	4	4	4	0	N
6	8	3	1	0	A
7	2	3	1	6	N
8	0	7	2	3	Y
9	8	0	0	4	A
XX

==> c-Fos.pfm <==
DE	J_MA0099.1_Fos	
0	5	2	12	0	G
1	0	0	0	19	T
2	0	1	18	0	G
3	18	1	0	0	A
4	1	6	9	3	N
5	1	1	0	17	T
6	6	13	0	0	C
7	18	0	0	1	A
XX
DE	T_AP-1_M00172	V_AP1FJ_Q2
0	0	0	0	17	T
1	0	0	17	0	G
2	17	0	0	0	A
3	0	16	0	1	C
XX
DE	T_AP-1_M00173	V_AP1_Q2
0	0	0	0	14	T
1	0	0	14	0	G
2	14	0	0	0	A
3	0	13	0	1	C
XX
DE	T_AP-1_M00174	V_AP1_Q6
0	0	0	0	56	T
1	0	0	56	0	G
2	55	1	0	0	A
3	3	44	5	4	C
XX
DE	T_AP-1_M00188	V_AP1_Q4
0	0	0	0	23	T
1	0	0	23	0	G
2	22	0	1	0	A
3	0	21	0	2	C
XX
DE	T_AP-1_M00199	V_AP1_C
0	0.00	0.00	0.00	12.15	T
1	0.00	0.00	9.83	2.32	G
2	11.28	0.00	0.00	0.87	A
3	1.28	4.71	6.16	0.00	S
4	0.00	0.00	0.00	12.15	T
5	1.46	10.70	0.00	0.00	C
6	12.15	0.00	0.00	0.00	A
XX
DE	T_AP-1_M00517	V_AP1_01
0	3	13	29	2	G
1	0	0	0	47	T
2	2	44	0	1	C
3	47	0	0	0	A
XX
DE	T_AP-1_M00924	V_AP1_Q2_01
0	0	0	43	3	G
1	46	0	0	0	A
2	2	36	5	3	C
3	8	6	6	26	N
XX
DE	T_AP-1_M00925	V_AP1_Q6_01
0	0	0	1	129	T
1	1	1	124	4	G
2	129	0	1	0	A
3	7	93	16	14	C
XX
DE	T_AP-1_M00926	V_AP1_Q4_01
0	6	17	86	10	G
1	0	1	0	118	T
2	4	112	1	2	C
3	118	1	0	0	A
XX

==> c-Jun.pfm <==
DE	J_MA0099.1_Fos	
0	5	2	12	0	G
1	0	0	0	19	T
2	0	1	18	0	G
3	18	1	0	0	A
4	1	6	9	3	N
5	1	1	0	17	T
6	6	13	0	0	C
7	18	0	0	1	A
XX
DE	T_AP-1_M00172	V_AP1FJ_Q2
0	0	0	0	17	T
1	0	0	17	0	G
2	17	0	0	0	A
3	0	16	0	1	C
XX
DE	T_AP-1_M00173	V_AP1_Q2
0	0	0	0	14	T
1	0	0	14	0	G
2	14	0	0	0	A
3	0	13	0	1	C
XX
DE	T_AP-1_M00174	V_AP1_Q6
0	0	0	0	56	T
1	0	0	56	0	G
2	55	1	0	0	A
3	3	44	5	4	C
XX
DE	T_AP-1_M00188	V_AP1_Q4
0	0	0	0	23	T
1	0	0	23	0	G
2	22	0	1	0	A
3	0	21	0	2	C
XX
DE	T_AP-1_M00199	V_AP1_C
0	0.00	0.00	0.00	12.15	T
1	0.00	0.00	9.83	2.32	G
2	11.28	0.00	0.00	0.87	A
3	1.28	4.71	6.16	0.00	S
4	0.00	0.00	0.00	12.15	T
5	1.46	10.70	0.00	0.00	C
6	12.15	0.00	0.00	0.00	A
XX
DE	T_AP-1_M00517	V_AP1_01
0	3	13	29	2	G
1	0	0	0	47	T
2	2	44	0	1	C
3	47	0	0	0	A
XX
DE	T_AP-1_M00924	V_AP1_Q2_01
0	0	0	43	3	G
1	46	0	0	0	A
2	2	36	5	3	C
3	8	6	6	26	N
XX
DE	T_AP-1_M00925	V_AP1_Q6_01
0	0	0	1	129	T
1	1	1	124	4	G
2	129	0	1	0	A
3	7	93	16	14	C
XX
DE	T_AP-1_M00926	V_AP1_Q4_01
0	6	17	86	10	G
1	0	1	0	118	T
2	4	112	1	2	C
3	118	1	0	0	A
XX

==> c-Myc.pfm <==
DE	J_MA0147.1_Myc	
0	8	219	0	0	C
1	217	4	5	1	A
2	0	212	3	12	C
3	19	2	204	2	G
4	9	44	0	174	T
5	0	2	216	9	G
6	0	17	183	27	G
XX
DE	T_c-Myc-Max_M00118	V_MYCMAX_01
0	0	100	0	0	C
1	100	0	0	0	A
2	0	100	0	0	C
3	0	0	100	0	G
4	0	0	0	100	T
5	0	0	100	0	G
XX
DE	T_c-Myc-Max_M00123	V_MYCMAX_02
0	0	29	0	0	C
1	29	0	0	0	A
2	0	27	0	2	C
3	9	0	20	0	G
4	2	4	0	23	T
5	0	0	27	2	G
XX
DE	T_c-Myc-Max_M00322	V_MYCMAX_B
0	0	18	0	0	C
1	13	0	4	1	A
2	0	11	0	7	C
3	1	0	17	0	G
4	1	10	0	7	Y
5	0	0	18	0	G
XX
DE	T_c-Myc-Max_M00615	V_MYCMAX_03
0	0	38	0	0	C
1	38	0	0	0	A
2	0	38	0	0	C
3	0	0	38	0	G
4	0	0	0	38	T
5	0	0	38	0	G
XX
DE	T_Myc_M00799	V_MYC_Q2
0	20	0	0	1	A
1	0	21	0	0	C
2	0	2	18	1	G
3	0	0	1	20	T
4	1	0	19	1	G
XX
DE	T_c-Myc_M01145	V_CMYC_01
0	16	0	2	2	A
1	1	16	4	0	C
2	0	21	0	0	C
3	21	0	0	0	A
4	0	21	0	0	C
5	0	0	21	0	G
6	0	0	0	21	T
7	0	0	21	0	G
8	0	13	6	1	C
9	1	2	0	15	T
XX
DE	T_c-Myc_M01154	V_CMYC_02
0	13	1	3	0	A
1	0	16	3	0	C
2	0	19	0	0	C
3	19	0	0	0	A
4	0	19	0	0	C
5	0	0	19	0	G
6	0	0	0	19	T
7	0	0	19	0	G
8	0	7	10	1	S
9	0	6	0	7	Y
XX

==> CTCF.pfm <==
DE	J_MA0139.1_CTCF	
0	56	800	21	36	C
1	8	903	0	2	C
2	744	13	65	91	A
3	40	528	334	11	S
4	107	433	48	324	Y
5	851	11	32	18	A
6	5	0	903	3	G
7	333	3	566	9	G
8	54	12	504	341	K
9	12	0	890	8	G
10	56	8	775	71	G
11	104	733	5	67	C
XX

==> EBF1.pfm <==
DE	J_MA0154.1_EBF1	
0	0	22	0	3	C
1	1	16	1	7	C
2	2	20	0	3	C
3	11	9	0	5	M
4	16	1	5	3	A
5	0	0	25	0	G
6	2	0	23	0	G
7	0	0	25	0	G
8	21	0	4	0	A
XX
DE	T_EBF_M00977	V_EBF_Q6
0	0	0	0	5	T
1	0	5	0	0	C
2	0	5	0	0	C
3	0	5	0	0	C
4	0	2	0	3	T
5	2	0	0	3	T
6	1	0	4	0	G
7	2	0	3	0	G
8	0	0	5	0	G
XX

==> EBF.pfm <==
DE	T_EBF_M00977	V_EBF_Q6
0	0	0	0	5	T
1	0	5	0	0	C
2	0	5	0	0	C
3	0	5	0	0	C
4	0	2	0	3	T
5	2	0	0	3	T
6	1	0	4	0	G
7	2	0	3	0	G
8	0	0	5	0	G
XX

==> Egr-1.pfm <==
DE	J_MA0162.1_Egr1	
0	2	1	12	0	G
1	0	13	0	2	C
2	0	0	15	0	G
3	0	0	3	12	T
4	3	0	12	0	G
5	1	0	14	0	G
6	0	0	15	0	G
7	2	10	0	3	C
8	0	0	15	0	G
XX
DE	T_Egr-1_M00243	V_EGR1_01
0	5.1	2.6	5.1	87.2	T
1	7.3	0.0	92.7	0.0	G
2	0.0	98.2	0.0	1.8	C
3	1.8	0.0	98.2	0.0	G
4	0.0	1.8	14.5	83.6	T
5	30.9	0.0	69.1	0.0	G
6	0.0	0.0	100.0	0.0	G
7	0.0	0.0	100.0	0.0	G
8	12.7	76.4	0.0	10.9	C
9	0.0	0.0	100.0	0.0	G
10	0.0	0.0	42.3	57.7	K
XX
DE	T_Egr_M00807	V_EGR_Q6
0	1	0	8	0	G
1	0	0	9	0	G
2	1	0	8	0	G
3	1	3	5	0	S
4	0	0	9	0	G
XX
DE	U_Egr1	
0	0.0326049891658842	0.877171848622418	0.0124316102251061	0.0777915519865918	C
1	0.115125880080992	0.0706055255547318	0.781289694372796	0.0329788999914797	G
2	0.00351617298804692	0.990021151612928	0.0022649276844506	0.00419774771457401	C
3	0.00471505927530208	0.982482238362424	0.00989687809274059	0.0029058242695338	C
4	0.00162661171554292	0.975937322680594	0.0016616354970228	0.0207744301068407	C
5	0.262351636513033	0.73173167292778	0.00272955776780519	0.00318713279138127	C
6	0.00588951436892975	0.985755764141673	0.00208140224772502	0.00627331924167229	C
7	0.022893007138686	0.0904600627175882	0.649322460259798	0.237324469883928	G
8	0.0230375817479999	0.859948537587951	0.0379126448004698	0.0791012358635798	C
XX

==> ELF1.pfm <==
DE	T_Elf-1_M00110	I_ELF1_01
0	0	0	4	1	G
1	0	0	5	0	G
2	0	0	0	5	T
3	1	0	1	3	T
4	0	0	0	5	T
XX
DE	T_Elf-1_M00746	V_ELF1_Q6
0	5	0	0	3	A
1	5	1	1	1	A
2	0	2	5	1	G
3	7	0	1	0	A
4	0	0	8	0	G
5	0	0	8	0	G
6	8	0	0	0	A
7	8	0	0	0	A
8	4	0	4	0	R
XX
DE      T_Elf-1_M02053  V_ELF_02 - ELF1 
0       25 	43 	14 	18 	N
1       6 	69 	21 	4 	C
2       13 	84 	2 	1 	C
3	0 	0 	100 	0 	G
4	0 	0 	100 	0 	G
5	97 	1 	0 	2 	A
6	66 	6 	1 	27 	A
7	48 	5 	45 	2 	R
8	6 	18 	7 	69 	T
9	38 	13 	31 	19 	N
XX
==> ELF1_old.pfm <==
DE	T_Elf-1_M00110	I_ELF1_01
0	0	0	4	1	G
1	0	0	5	0	G
2	0	0	0	5	T
3	1	0	1	3	T
4	0	0	0	5	T
XX
DE	T_Elf-1_M00746	V_ELF1_Q6
0	5	0	0	3	A
1	5	1	1	1	A
2	0	2	5	1	G
3	7	0	1	0	A
4	0	0	8	0	G
5	0	0	8	0	G
6	8	0	0	0	A
7	8	0	0	0	A
8	4	0	4	0	R
XX

==> ERalpha-a.pfm <==
DE	T_ER_M00959	V_ER_Q6_02
0	1	0	36	2	G
1	0	0	39	0	G
2	1	0	3	35	T
3	1	35	3	0	C
4	37	1	0	1	A
XX
DE	T_ERR_M00511	V_ERR1_Q2
0	23	1	0	1	A
1	0	0	25	0	G
2	0	0	25	0	G
3	3	0	0	22	T
4	0	23	2	0	C
5	23	1	0	1	A
XX

==> ERRA.pfm <==
DE	T_ER_M00959	V_ER_Q6_02
0	1	0	36	2	G
1	0	0	39	0	G
2	1	0	3	35	T
3	1	35	3	0	C
4	37	1	0	1	A
XX
DE	T_ERR_M00511	V_ERR1_Q2
0	23	1	0	1	A
1	0	0	25	0	G
2	0	0	25	0	G
3	3	0	0	22	T
4	0	23	2	0	C
5	23	1	0	1	A
XX

==> ETS1.pfm <==
DE	J_MA0098.1_ETS1	
0	17	0	0	23	W
1	0	1	0	39	T
2	0	39	1	0	C
3	0	39	0	1	C
XX
DE	T_c-Ets-1_p54_M00032	V_CETS1P54_01
0	1	14	0	0	C
1	5	9	0	1	C
2	0	0	15	0	G
3	0	0	15	0	G
4	15	0	0	0	A
XX
DE	T_c-Ets-1_p54_M00074	V_CETS1P54_02
0	0	0	40	0	G
1	0	0	40	0	G
2	40	0	0	0	A
3	23	0	0	17	W
XX
DE	T_c-Ets-1_M00339	V_ETS1_B
0	14.67	0.0	0.0	0.0	A
1	0.0	0.0	14.67	0.0	G
2	0.0	0.0	14.67	0.0	G
3	14.67	0.0	0.0	0.0	A
4	10.56	0.0	0.0	4.1	A
XX
DE	T_c-Ets-1_M00743	V_CETS168_Q6
0	0	0	8	0	G
1	0	0	8	0	G
2	8	0	0	0	A
3	6	0	0	2	A
4	0	0	8	0	G
5	0	5	0	3	C
XX
DE	T_Ets_M00771	V_ETS_Q4
0	12	0	0	36	T
1	0	0	0	48	T
2	0	48	0	0	C
3	0	48	0	0	C
XX
DE	T_Ets_M00971	V_ETS_Q6
0	12	2	0	67	T
1	0	0	0	81	T
2	0	81	0	0	C
3	1	77	0	3	C
XX
DE	T_c-Ets-1_M01078	V_CETS1P54_03
0	9	24	0	0	C
1	0	0	33	0	G
2	0	0	33	0	G
3	33	0	0	0	A
4	18	0	0	15	W
XX
DE	U_Ets1	
0	0.836592820624529	0.0305861288612198	0.105228798071359	0.0275922524428929	A
1	0.0186218323821939	0.91616600287772	0.0632705103488431	0.00194165439124264	C
2	0.137489566561065	0.857088925261076	0.00487047521924311	0.000551032958615809	C
3	0.00274756482531297	0.00169771762908485	0.993222273792191	0.00233244375341147	G
4	0.00330884047179003	0.0016510308395019	0.993222734161221	0.00181739452748757	G
5	0.990419053125208	0.000877707583373342	0.00256536963297608	0.00613786965844302	A
6	0.815067684613914	0.0163165696809061	0.00127388773330051	0.16734185797188	A
XX

==> FOS.pfm <==
DE	J_MA0099.1_Fos	
0	5	2	12	0	G
1	0	0	0	19	T
2	0	1	18	0	G
3	18	1	0	0	A
4	1	6	9	3	N
5	1	1	0	17	T
6	6	13	0	0	C
7	18	0	0	1	A
XX
DE	T_AP-1_M00172	V_AP1FJ_Q2
0	0	0	0	17	T
1	0	0	17	0	G
2	17	0	0	0	A
3	0	16	0	1	C
XX
DE	T_AP-1_M00173	V_AP1_Q2
0	0	0	0	14	T
1	0	0	14	0	G
2	14	0	0	0	A
3	0	13	0	1	C
XX
DE	T_AP-1_M00174	V_AP1_Q6
0	0	0	0	56	T
1	0	0	56	0	G
2	55	1	0	0	A
3	3	44	5	4	C
XX
DE	T_AP-1_M00188	V_AP1_Q4
0	0	0	0	23	T
1	0	0	23	0	G
2	22	0	1	0	A
3	0	21	0	2	C
XX
DE	T_AP-1_M00199	V_AP1_C
0	0.00	0.00	0.00	12.15	T
1	0.00	0.00	9.83	2.32	G
2	11.28	0.00	0.00	0.87	A
3	1.28	4.71	6.16	0.00	S
4	0.00	0.00	0.00	12.15	T
5	1.46	10.70	0.00	0.00	C
6	12.15	0.00	0.00	0.00	A
XX
DE	T_AP-1_M00517	V_AP1_01
0	3	13	29	2	G
1	0	0	0	47	T
2	2	44	0	1	C
3	47	0	0	0	A
XX
DE	T_AP-1_M00924	V_AP1_Q2_01
0	0	0	43	3	G
1	46	0	0	0	A
2	2	36	5	3	C
3	8	6	6	26	N
XX
DE	T_AP-1_M00925	V_AP1_Q6_01
0	0	0	1	129	T
1	1	1	124	4	G
2	129	0	1	0	A
3	7	93	16	14	C
XX
DE	T_AP-1_M00926	V_AP1_Q4_01
0	6	17	86	10	G
1	0	1	0	118	T
2	4	112	1	2	C
3	118	1	0	0	A
XX

==> FOSL1.pfm <==
DE	J_MA0099.1_Fos	
0	5	2	12	0	G
1	0	0	0	19	T
2	0	1	18	0	G
3	18	1	0	0	A
4	1	6	9	3	N
5	1	1	0	17	T
6	6	13	0	0	C
7	18	0	0	1	A
XX
DE	T_AP-1_M00172	V_AP1FJ_Q2
0	0	0	0	17	T
1	0	0	17	0	G
2	17	0	0	0	A
3	0	16	0	1	C
XX
DE	T_AP-1_M00173	V_AP1_Q2
0	0	0	0	14	T
1	0	0	14	0	G
2	14	0	0	0	A
3	0	13	0	1	C
XX
DE	T_AP-1_M00174	V_AP1_Q6
0	0	0	0	56	T
1	0	0	56	0	G
2	55	1	0	0	A
3	3	44	5	4	C
XX
DE	T_AP-1_M00188	V_AP1_Q4
0	0	0	0	23	T
1	0	0	23	0	G
2	22	0	1	0	A
3	0	21	0	2	C
XX
DE	T_AP-1_M00199	V_AP1_C
0	0.00	0.00	0.00	12.15	T
1	0.00	0.00	9.83	2.32	G
2	11.28	0.00	0.00	0.87	A
3	1.28	4.71	6.16	0.00	S
4	0.00	0.00	0.00	12.15	T
5	1.46	10.70	0.00	0.00	C
6	12.15	0.00	0.00	0.00	A
XX
DE	T_AP-1_M00517	V_AP1_01
0	3	13	29	2	G
1	0	0	0	47	T
2	2	44	0	1	C
3	47	0	0	0	A
XX
DE	T_AP-1_M00924	V_AP1_Q2_01
0	0	0	43	3	G
1	46	0	0	0	A
2	2	36	5	3	C
3	8	6	6	26	N
XX
DE	T_AP-1_M00925	V_AP1_Q6_01
0	0	0	1	129	T
1	1	1	124	4	G
2	129	0	1	0	A
3	7	93	16	14	C
XX
DE	T_AP-1_M00926	V_AP1_Q4_01
0	6	17	86	10	G
1	0	1	0	118	T
2	4	112	1	2	C
3	118	1	0	0	A
XX

==> FOSL2.pfm <==
DE	J_MA0099.1_Fos	
0	5	2	12	0	G
1	0	0	0	19	T
2	0	1	18	0	G
3	18	1	0	0	A
4	1	6	9	3	N
5	1	1	0	17	T
6	6	13	0	0	C
7	18	0	0	1	A
XX
DE	T_AP-1_M00172	V_AP1FJ_Q2
0	0	0	0	17	T
1	0	0	17	0	G
2	17	0	0	0	A
3	0	16	0	1	C
XX
DE	T_AP-1_M00173	V_AP1_Q2
0	0	0	0	14	T
1	0	0	14	0	G
2	14	0	0	0	A
3	0	13	0	1	C
XX
DE	T_AP-1_M00174	V_AP1_Q6
0	0	0	0	56	T
1	0	0	56	0	G
2	55	1	0	0	A
3	3	44	5	4	C
XX
DE	T_AP-1_M00188	V_AP1_Q4
0	0	0	0	23	T
1	0	0	23	0	G
2	22	0	1	0	A
3	0	21	0	2	C
XX
DE	T_AP-1_M00199	V_AP1_C
0	0.00	0.00	0.00	12.15	T
1	0.00	0.00	9.83	2.32	G
2	11.28	0.00	0.00	0.87	A
3	1.28	4.71	6.16	0.00	S
4	0.00	0.00	0.00	12.15	T
5	1.46	10.70	0.00	0.00	C
6	12.15	0.00	0.00	0.00	A
XX
DE	T_AP-1_M00517	V_AP1_01
0	3	13	29	2	G
1	0	0	0	47	T
2	2	44	0	1	C
3	47	0	0	0	A
XX
DE	T_AP-1_M00924	V_AP1_Q2_01
0	0	0	43	3	G
1	46	0	0	0	A
2	2	36	5	3	C
3	8	6	6	26	N
XX
DE	T_AP-1_M00925	V_AP1_Q6_01
0	0	0	1	129	T
1	1	1	124	4	G
2	129	0	1	0	A
3	7	93	16	14	C
XX
DE	T_AP-1_M00926	V_AP1_Q4_01
0	6	17	86	10	G
1	0	1	0	118	T
2	4	112	1	2	C
3	118	1	0	0	A
XX

==> FOXA1.pfm <==
DE	J_MA0148.1_FOXA1	
0	13	2	2	875	T
1	108	7	770	8	G
2	1	7	5	882	T
3	5	7	24	860	T
4	6	3	78	809	T
5	476	12	368	40	R
6	6	807	5	79	C
XX

==> FOXA2.pfm <==
DE	J_MA0047.1_Foxa2	
0	0	1	0	16	T
1	11	0	6	0	A
2	0	1	0	16	T
3	0	1	0	16	T
4	0	0	6	11	T
5	9	0	8	0	R
6	0	9	0	8	Y
7	1	1	1	14	T
8	0	5	0	12	T
XX
DE	J_MA0047.2_Foxa2	
0	1	1	1	805	T
1	221	3	582	3	G
2	1	1	1	806	T
3	1	3	36	769	T
4	1	1	175	634	T
5	736	4	67	3	A
6	2	725	2	81	C
XX
DE	U_Foxa2	
0	0.0875521664935546	0.00500315630076594	0.894586452996627	0.0128582242090526	G
1	0.00445920979029918	0.0389514994583732	0.00110864204675129	0.955480648704576	T
2	0.924470382019747	0.068559752750272	0.00116494651610578	0.00580491871387522	A
3	0.920482604468928	0.070038575288658	0.00167375016482974	0.00780507007758483	A
4	0.988335286135138	0.00190168743380503	0.00315498510000299	0.00660804133105391	A
5	0.00152711015180413	0.656726168183126	0.00269923953762293	0.339047482127447	C
6	0.987504581677514	0.00181018742787733	0.00433592573969712	0.00634930515491151	A
XX

==> GABP.pfm <==
DE	J_MA0062.1_GABPA	
0	1	6	0	0	C
1	0	0	7	0	G
2	0	0	7	0	G
3	7	0	0	0	A
4	7	0	0	0	A
5	0	0	7	0	G
XX
DE	J_MA0062.2_GABPA	
0	32	768	188	1	C
1	70	914	4	1	C
2	0	0	990	1	G
3	0	0	991	0	G
4	991	1	1	0	A
5	989	2	0	2	A
6	94	32	866	0	G
XX
DE	T_GABP_M00341	V_GABP_B
0	0.0	7.24	1.94	0.0	C
1	1.21	6.66	1.3	0.0	C
2	0.0	0.0	9.18	0.0	G
3	0.0	0.0	9.18	0.0	G
4	9.18	0.0	0.0	0.0	A
5	9.18	0.0	0.0	0.0	A
6	0.0	0.0	9.18	0.0	G
7	1.5	2.2	0.93	4.54	N
8	0.0	0.0	8.25	0.93	G
XX
DE	U_Gabpa	
0	0.0154413343994175	0.933900874984616	0.0445493349604587	0.00610845565550748	C
1	0.0427162071257686	0.948484045779169	0.00707728203579828	0.00172246505926404	C
2	0.00480738915802708	0.00227523340176682	0.990067018657613	0.00285035878259301	G
3	0.00307469145850383	0.00208804582317203	0.991647550294195	0.0031897124241293	G
4	0.987759431172437	0.00142163783307365	0.00288378444937157	0.00793514654511767	A
5	0.875587962191421	0.00478560267257988	0.00190162172576651	0.117724813410232	A
6	0.235289406404168	0.0303627725223518	0.729133706075351	0.00521411499812931	G
7	0.0137997277035032	0.0949106547854837	0.0130360184813952	0.878253599029618	T
XX
DE	U_Gabpa_v2	
0	0.0201867199102897	0.935457946921596	0.0411657415609113	0.00318959160720331	C
1	0.0449544669648681	0.947416256702726	0.0065174397284141	0.00111183660399201	C
2	0.00496227056456451	0.00231485824290418	0.991006756880391	0.00171611431213971	G
3	0.00257221243334487	0.00276596992873283	0.992354895941704	0.00230692169621871	G
4	0.989037229691004	0.00172260734800969	0.00176878389096118	0.0074713790700251	A
5	0.898664827199083	0.00421301897938882	0.00111500849781108	0.0960071453237171	A
6	0.21993623627109	0.0206059245116836	0.754551660320468	0.00490617889675838	G
7	0.0216863414183576	0.13445913361044	0.0144319029062109	0.829422622064991	T
XX

==> GATA1.pfm <==
DE	T_GATA-X_M00203	V_GATA_C
0	0.00	0.00	16.31	0.00	G
1	16.31	0.00	0.00	0.00	A
2	0.00	0.82	0.00	15.49	T
3	16.31	0.00	0.00	0.00	A
XX
DE	T_GATA_M00789	V_GATA_Q6
0	1	0	103	1	G
1	104	0	1	0	A
2	0	0	0	105	T
3	89	1	3	12	A
XX
DE	J_MA0035.1_Gata1	
0	0	0	53	0	G
1	50	2	0	1	A
2	1	0	1	51	T
3	13	6	25	9	N
XX
DE	J_MA0035.2_Gata1	
0	2782	31	10	1177	A
1	0	0	4000	0	G
2	4000	0	0	0	A
3	27	29	109	3835	T
4	3887	0	6	107	A
5	3550	4	383	63	A
XX
DE	T_GATA-1_M00126	V_GATA1_02
0	0	0	20	0	G
1	20	0	0	0	A
2	0	0	0	20	T
3	20	0	0	0	A
XX
DE	T_GATA-1_M00127	V_GATA1_03
0	0	0	12	0	G
1	12	0	0	0	A
2	0	0	0	12	T
3	0	0	0	12	T
XX
DE	T_GATA-1_M00128	V_GATA1_04
0	0	0	48	0	G
1	48	0	0	0	A
2	0	0	0	48	T
3	48	0	0	0	A
XX
DE	T_GATA-1_M00346	V_GATA1_05
0	0	0	10	0	G
1	10	0	0	0	A
2	0	0	0	10	T
3	10	0	0	0	A
4	10	0	0	0	A
XX
DE	T_GATA-1_M00347	V_GATA1_06
0	0	0	15	0	G
1	15	0	0	0	A
2	0	0	0	15	T
3	14	1	0	0	A
4	15	0	0	0	A
XX
DE	T_GATA-1_M00075	V_GATA1_01
0	0	0	53	0	G
1	50	1	0	2	A
2	1	1	1	50	T
3	18	6	18	11	N
XX

==> GATA2.pfm <==
DE	T_GATA-X_M00203	V_GATA_C
0	0.00	0.00	16.31	0.00	G
1	16.31	0.00	0.00	0.00	A
2	0.00	0.82	0.00	15.49	T
3	16.31	0.00	0.00	0.00	A
XX
DE	T_GATA_M00789	V_GATA_Q6
0	1	0	103	1	G
1	104	0	1	0	A
2	0	0	0	105	T
3	89	1	3	12	A
XX
DE	J_MA0036.1_GATA2	
0	13	13	18	9	N
1	0	5	48	0	G
2	52	0	1	0	A
3	0	0	0	53	T
XX
DE	T_GATA-2_M00076	V_GATA2_01
0	0	4	49	0	G
1	52	0	0	1	A
2	0	1	0	52	T
3	27	6	14	6	N
XX
DE	T_GATA-2_M00348	V_GATA2_02
0	0	0	31	0	G
1	31	0	0	0	A
2	0	0	0	31	T
3	30	1	0	0	A
4	29	0	0	2	A
XX
DE	T_GATA-2_M00349	V_GATA2_03
0	0	0	18	0	G
1	18	0	0	0	A
2	0	0	0	18	T
3	14	4	0	0	A
4	12	0	2	4	A
5	2	4	8	4	N
6	18	0	0	0	A
XX

==> GATA3.pfm <==
DE	T_GATA-X_M00203	V_GATA_C
0	0.00	0.00	16.31	0.00	G
1	16.31	0.00	0.00	0.00	A
2	0.00	0.82	0.00	15.49	T
3	16.31	0.00	0.00	0.00	A
XX
DE	T_GATA_M00789	V_GATA_Q6
0	1	0	103	1	G
1	104	0	1	0	A
2	0	0	0	105	T
3	89	1	3	12	A
XX
DE	J_MA0037.1_GATA3	
0	0	1	62	0	G
1	61	0	1	1	A
2	0	0	5	58	T
3	39	1	4	19	A
XX
DE	T_GATA-3_M00077	V_GATA3_01
0	0	0	63	0	G
1	62	0	0	1	A
2	1	0	3	59	T
3	35	2	10	16	W
XX
DE	T_GATA-3_M00350	V_GATA3_02
0	0	0	41	0	G
1	41	0	0	0	A
2	0	0	0	41	T
3	31	5	1	4	A
4	34	2	0	5	A
XX
DE	T_GATA-3_M00351	V_GATA3_03
0	18	2	0	6	A
1	0	0	26	0	G
2	26	0	0	0	A
3	0	0	0	26	T
4	8	14	0	4	M
5	11	0	0	15	W
6	8	0	5	13	W
7	21	2	1	2	A
XX
DE	U_Gata3	
0	0.79825808486169	0.0469503719688021	0.00140605875352993	0.153385484415977	A
1	0.00319534952912971	0.00251585821812142	0.98970709970053	0.00458169255221863	G
2	0.991502948542971	0.00274827666235941	0.00261719426620002	0.00313158052846932	A
3	0.00501472835065912	0.00276441694562952	0.00302609843212577	0.989194756271586	T
4	0.948394066330197	0.0089318608217268	0.00134392136769277	0.0413301514803833	A
5	0.973108820823692	0.00410018062644182	0.00408064240664949	0.0187103561432171	A
6	0.0403649408838406	0.113905307010228	0.828184893785895	0.0175448583200367	G
XX

==> GR.pfm <==
DE	T_GR_M00192	V_GR_Q6
0	0	0	0	38	T
1	0	0	38	0	G
2	4	1	0	33	T
3	4	9	6	19	N
XX
DE	T_GR_M00205	V_GRE_C
0	0.00	0.00	5.94	2.40	G
1	0.00	1.68	0.75	5.16	T
2	6.74	0.00	0.00	0.86	A
3	0.00	6.62	0.00	1.73	C
4	5.91	2.43	0.00	0.00	A
5	4.88	0.97	1.64	0.86	N
6	2.52	0.82	1.68	3.33	N
7	2.61	3.09	2.65	0.00	N
8	1.61	0.00	0.00	6.73	T
9	0.00	0.00	8.34	0.00	G
10	0.00	0.00	0.00	8.34	T
11	0.00	2.69	0.80	4.86	Y
12	0.00	8.34	0.00	0.00	C
13	0.00	0.00	0.00	8.34	T
XX
DE	T_GR_M00921	V_GR_Q6_01
0	2	0	1	38	T
1	0	0	40	1	G
2	0	2	0	39	T
3	5	11	5	20	N
4	0	40	1	0	C
XX

==> HEY1.pfm <==
DE	T_HES1_M01009	V_HES1_Q2
0	1	7	0	0	C
1	0	0	3	5	T
2	0	4	1	3	Y
3	0	0	8	0	G
4	0	0	0	8	T
5	0	0	8	0	G
XX

==> HNF4A.pfm <==
DE	J_MA0114.1_HNF4A	
0	2	2	56	7	G
1	12	4	35	16	N
2	5	23	20	19	N
3	3	51	4	9	C
4	59	1	3	4	A
5	53	2	10	2	A
6	56	1	8	2	A
7	4	4	58	1	G
XX
DE	T_HNF4_M00134	V_HNF4_01
0	2	0	29	1	G
1	5	2	17	8	N
2	3	8	10	11	N
3	1	23	1	7	C
4	27	1	3	1	A
5	29	0	3	0	A
6	26	0	5	1	A
7	3	0	28	1	G
8	3	1	16	12	K
9	2	6	6	18	N
10	0	24	1	7	C
XX
DE	T_HNF4alpha1_M00411	V_HNF4_01_B
0	1	0	18	0	G
1	2	0	15	2	G
2	4	3	6	6	N
3	0	19	0	0	C
4	19	0	0	0	A
5	19	0	0	0	A
6	19	0	0	0	A
7	0	0	19	0	G
8	0	1	12	6	G
9	1	4	2	12	T
10	1	16	0	2	C
11	13	0	6	0	A
XX
DE	T_HNF4alpha_M00638	V_HNF4ALPHA_Q6
0	1	0	10	0	G
1	10	0	1	0	A
2	6	3	1	1	M
3	0	11	0	0	C
4	0	3	0	8	T
5	0	0	0	11	T
6	1	1	0	9	T
7	1	0	8	2	G
8	5	4	1	1	M
9	5	6	0	0	M
XX
DE	T_HNF4_M00764	V_HNF4_DR1_Q3
0	0	1	12	0	G
1	9	0	3	1	A
2	4	7	1	1	M
3	1	12	0	0	C
4	0	3	0	10	T
5	1	1	0	11	T
6	2	0	0	11	T
7	1	0	12	0	G
8	4	3	3	3	N
9	0	10	2	1	C
10	0	10	0	3	C
XX
DE	T_HNF4,_M00967	V_HNF4_Q6
0	2	2	31	0	G
1	1	1	8	25	T
2	1	26	1	7	C
3	6	27	2	0	C
4	34	1	0	0	A
XX
DE	T_HNF4_M01031	V_HNF4_Q6_01
0	2	48	2	6	C
1	52	1	0	5	A
2	46	2	10	0	A
3	49	0	9	0	A
4	0	0	58	0	G
5	3	1	26	28	K
6	3	19	7	29	Y
7	1	47	2	8	C
XX
DE	T_HNF4_M01032	V_HNF4_Q6_02
0	0	0	58	0	G
1	3	1	26	28	K
2	3	19	7	29	Y
3	1	47	2	8	C
XX
DE	T_HNF4_M01033	V_HNF4_Q6_03
0	5	2	46	5	G
1	11	3	30	14	N
2	5	16	20	17	N
3	2	48	2	6	C
4	52	1	0	5	A
XX
DE	U_Hnf4a	
0	0.133937209791355	0.0273417459093423	0.832490260322814	0.00623078397648885	G
1	0.141462255847729	0.00233616899225244	0.854359047095077	0.0018425280649413	G
2	0.00346426964365315	0.000753488197828448	0.987433451715677	0.00834879044284192	G
3	0.00438751899845065	0.000692117005104331	0.884493878215171	0.110426485781274	G
4	0.0038082485556725	0.0016048472570486	0.0167930321264311	0.977793872060848	T
5	0.00199210517431776	0.976605073683284	0.00373878758528291	0.0176640335571158	C
6	0.881237126610068	0.0899811163832527	0.0260174584628164	0.00276429854386223	A
XX

==> HNF4G.pfm <==
DE	J_MA0114.1_HNF4A	
0	2	2	56	7	G
1	12	4	35	16	N
2	5	23	20	19	N
3	3	51	4	9	C
4	59	1	3	4	A
5	53	2	10	2	A
6	56	1	8	2	A
7	4	4	58	1	G
XX
DE	T_HNF4_M00134	V_HNF4_01
0	2	0	29	1	G
1	5	2	17	8	N
2	3	8	10	11	N
3	1	23	1	7	C
4	27	1	3	1	A
5	29	0	3	0	A
6	26	0	5	1	A
7	3	0	28	1	G
8	3	1	16	12	K
9	2	6	6	18	N
10	0	24	1	7	C
XX
DE	T_HNF4alpha1_M00411	V_HNF4_01_B
0	1	0	18	0	G
1	2	0	15	2	G
2	4	3	6	6	N
3	0	19	0	0	C
4	19	0	0	0	A
5	19	0	0	0	A
6	19	0	0	0	A
7	0	0	19	0	G
8	0	1	12	6	G
9	1	4	2	12	T
10	1	16	0	2	C
11	13	0	6	0	A
XX
DE	T_HNF4alpha_M00638	V_HNF4ALPHA_Q6
0	1	0	10	0	G
1	10	0	1	0	A
2	6	3	1	1	M
3	0	11	0	0	C
4	0	3	0	8	T
5	0	0	0	11	T
6	1	1	0	9	T
7	1	0	8	2	G
8	5	4	1	1	M
9	5	6	0	0	M
XX
DE	T_HNF4_M00764	V_HNF4_DR1_Q3
0	0	1	12	0	G
1	9	0	3	1	A
2	4	7	1	1	M
3	1	12	0	0	C
4	0	3	0	10	T
5	1	1	0	11	T
6	2	0	0	11	T
7	1	0	12	0	G
8	4	3	3	3	N
9	0	10	2	1	C
10	0	10	0	3	C
XX
DE	T_HNF4,_M00967	V_HNF4_Q6
0	2	2	31	0	G
1	1	1	8	25	T
2	1	26	1	7	C
3	6	27	2	0	C
4	34	1	0	0	A
XX
DE	T_HNF4_M01031	V_HNF4_Q6_01
0	2	48	2	6	C
1	52	1	0	5	A
2	46	2	10	0	A
3	49	0	9	0	A
4	0	0	58	0	G
5	3	1	26	28	K
6	3	19	7	29	Y
7	1	47	2	8	C
XX
DE	T_HNF4_M01032	V_HNF4_Q6_02
0	0	0	58	0	G
1	3	1	26	28	K
2	3	19	7	29	Y
3	1	47	2	8	C
XX
DE	T_HNF4_M01033	V_HNF4_Q6_03
0	5	2	46	5	G
1	11	3	30	14	N
2	5	16	20	17	N
3	2	48	2	6	C
4	52	1	0	5	A
XX
DE	U_Hnf4a	
0	0.133937209791355	0.0273417459093423	0.832490260322814	0.00623078397648885	G
1	0.141462255847729	0.00233616899225244	0.854359047095077	0.0018425280649413	G
2	0.00346426964365315	0.000753488197828448	0.987433451715677	0.00834879044284192	G
3	0.00438751899845065	0.000692117005104331	0.884493878215171	0.110426485781274	G
4	0.0038082485556725	0.0016048472570486	0.0167930321264311	0.977793872060848	T
5	0.00199210517431776	0.976605073683284	0.00373878758528291	0.0176640335571158	C
6	0.881237126610068	0.0899811163832527	0.0260174584628164	0.00276429854386223	A
XX

==> HSF1.pfm <==
DE	J_MA0319.1_HSF1	
0	2	2	2	95	T
1	19	0	81	0	G
2	0	0	100	0	G
3	100	0	0	0	A
4	100	0	0	0	A
XX
DE	T_HSF_M00028	I_HSF_01
0	0	0	50	0	G
1	48	2	0	0	A
2	43	1	5	1	A
3	23	1	14	12	N
XX
DE	T_HSF_M00029	F_HSF_01
0	0	0	48	2	G
1	46	0	2	2	A
2	46	0	2	2	A
3	12	19	8	11	N
XX
DE	T_HSF1_M00146	V_HSF1_01
0	0	0	45	0	G
1	38	1	2	4	A
2	36	1	2	6	A
3	7	14	9	15	N
4	13	2	21	8	N
5	6	4	6	29	T
6	5	4	5	31	T
7	0	45	0	0	C
XX
DE	T_HSF_M00163	I_HSF_02
0	0	0	50	0	G
1	48	2	0	0	A
2	43	1	5	1	A
3	23	1	14	12	N
4	31	14	4	1	A
5	0	0	50	0	G
6	48	2	0	0	A
7	43	1	5	1	A
8	23	1	14	12	N
9	31	14	4	1	A
10	0	0	50	0	G
11	48	2	0	0	A
12	43	1	5	1	A
XX
DE	T_HSF_M00164	I_HSF_03
0	0	0	50	0	G
1	48	2	0	0	A
2	43	1	5	1	A
3	23	1	14	12	N
4	31	14	4	1	A
5	0	0	50	0	G
6	48	2	0	0	A
7	43	1	5	1	A
8	23	1	14	12	N
9	12	14	1	23	N
10	1	5	1	43	T
11	0	0	2	48	T
12	0	50	0	0	C
XX
DE	T_HSF_M00165	I_HSF_04
0	0	0	50	0	G
1	48	2	0	0	A
2	43	1	5	1	A
3	23	1	14	12	N
4	12	14	1	23	N
5	1	5	1	43	T
6	0	0	2	48	T
7	0	50	0	0	C
8	1	4	14	31	T
9	31	14	4	1	A
10	0	0	50	0	G
11	48	2	0	0	A
12	43	1	5	1	A
XX
DE	T_HSF_M00166	I_HSF_05
0	1	5	1	43	T
1	0	0	2	48	T
2	0	50	0	0	C
3	1	4	14	31	T
4	31	14	4	1	A
5	0	0	50	0	G
6	48	2	0	0	A
7	43	1	5	1	A
8	23	1	14	12	N
9	31	14	4	1	A
10	0	0	50	0	G
11	48	2	0	0	A
12	43	1	5	1	A
XX
DE	T_HSF_M00167	F_HSF_02
0	0	0	48	2	G
1	46	0	2	2	A
2	46	0	2	2	A
3	12	19	8	11	N
4	28	6	12	4	R
5	0	0	48	2	G
6	46	0	2	2	A
7	46	0	2	2	A
8	12	19	8	11	N
9	28	6	12	4	R
10	0	0	48	2	G
11	46	0	2	2	A
12	46	0	2	2	A
XX
DE	T_HSF_M00168	F_HSF_03
0	0	0	48	2	G
1	46	0	2	2	A
2	46	0	2	2	A
3	12	19	8	11	N
4	28	6	12	4	R
5	0	0	48	2	G
6	46	0	2	2	A
7	46	0	2	2	A
8	12	19	8	11	N
9	11	8	19	12	N
10	2	2	0	46	T
11	2	2	0	46	T
12	2	48	0	0	C
XX
DE	T_HSF_M00169	F_HSF_04
0	0	0	48	2	G
1	46	0	2	2	A
2	46	0	2	2	A
3	12	19	8	11	N
4	11	8	19	12	N
5	2	2	0	46	T
6	2	2	0	46	T
7	2	48	0	0	C
8	4	12	6	28	Y
9	28	6	12	4	R
10	0	0	48	2	G
11	46	0	2	2	A
12	46	0	2	2	A
XX
DE	T_HSF_M00170	F_HSF_05
0	2	2	0	46	T
1	2	2	0	46	T
2	2	48	0	0	C
3	4	12	6	28	Y
4	28	6	12	4	R
5	0	0	48	2	G
6	46	0	2	2	A
7	46	0	2	2	A
8	12	19	8	11	N
9	28	6	12	4	R
10	0	0	48	2	G
11	46	0	2	2	A
12	46	0	2	2	A
XX
DE	T_HSF_M00641	V_HSF_Q6
0	0	0	0	5	T
1	0	5	0	0	C
2	0	3	1	1	C
3	3	2	0	0	A
4	0	0	5	0	G
5	3	1	1	0	A
6	2	0	3	0	G
7	0	0	5	0	G
8	0	2	0	3	T
9	0	0	0	5	T
10	0	0	0	5	T
11	0	5	0	0	C
XX
DE	T_HSF1_M01023	V_HSF1_Q6
0	0	1	0	10	T
1	0	0	1	10	T
2	0	11	0	0	C
3	0	3	0	8	T
4	5	2	4	0	R
5	0	0	11	0	G
6	8	1	2	0	A
7	8	1	2	0	A
8	4	3	4	0	N
9	2	3	2	4	N
10	0	0	1	10	T
11	0	0	0	11	T
12	0	11	0	0	C
13	1	0	3	7	T
XX

==> IRF4.pfm <==
DE	J_MA0050.1_IRF1	
0	19	0	1	0	A
1	19	0	0	1	A
2	20	0	0	0	A
3	5	3	11	1	R
4	0	10	0	10	Y
5	1	1	18	0	G
6	20	0	0	0	A
7	19	1	0	0	A
8	20	0	0	0	A
XX
DE	J_MA0051.1_IRF2	
0	2	0	10	0	G
1	12	0	0	0	A
2	11	0	0	1	A
3	12	0	0	0	A
4	2	0	10	0	G
5	0	6	0	6	Y
6	0	0	12	0	G
7	12	0	0	0	A
8	12	0	0	0	A
9	12	0	0	0	A
10	0	6	6	0	S
XX
DE	T_IRF-1_M00062	V_IRF1_01
0	9	0	0	0	A
1	21	0	0	0	A
2	20	0	0	1	A
3	21	0	0	0	A
4	1	4	12	1	G
5	0	10	0	11	Y
6	1	0	19	0	G
7	21	0	0	0	A
8	20	1	0	0	A
9	21	0	0	0	A
XX
DE	T_IRF-2_M00063	V_IRF2_01
0	4	0	0	0	A
1	14	0	0	1	A
2	15	0	0	0	A
3	15	0	0	0	A
4	0	1	12	0	G
5	0	7	0	8	Y
6	0	0	15	0	G
7	15	0	0	0	A
8	15	0	0	0	A
9	15	0	0	0	A
10	0	8	7	0	S
XX
DE	T_IRF-7_M00453	V_IRF7_01
0	3	2	22	1	G
1	26	0	2	0	A
2	28	0	0	0	A
3	17	0	0	11	A
4	4	5	6	13	N
5	0	16	4	8	Y
6	2	1	24	1	G
7	27	0	0	1	A
8	26	2	0	0	A
XX
DE	T_IRF-1_M00747	V_IRF1_Q6
0	0	1	0	14	T
1	0	15	0	0	C
2	11	0	0	4	A
3	0	8	4	3	S
4	0	0	0	15	T
5	0	0	0	15	T
XX
DE	T_IRF_M00772	V_IRF_Q6
0	1	0	1	24	T
1	1	0	1	24	T
2	0	0	0	26	T
3	0	26	0	0	C
4	16	3	2	5	A
5	3	9	6	8	N
6	0	0	1	25	T
7	0	0	0	26	T
XX
DE	T_IRF_M00972	V_IRF_Q6_01
0	36	0	0	0	A
1	36	0	0	0	A
2	6	9	17	4	N
3	8	3	4	21	W
4	1	0	35	0	G
5	35	0	1	0	A
6	32	2	0	2	A
7	31	1	0	4	A
XX
DE	U_Irf3	
0	0.805275406687869	0.0320503311680896	0.0230007500337439	0.139673512110297	A
1	0.306986110373959	0.318921532837423	0.104690716699891	0.269401640088726	N
2	0.0456613851043031	0.483190731752582	0.430147242823378	0.0410006403197368	S
3	0.0528972126597937	0.0147016472386852	0.925452124198862	0.00694901590265889	G
4	0.791051567264143	0.0976400639724352	0.0965442282187228	0.0147641405446992	A
5	0.849280372564338	0.0235424534499441	0.0110972149370514	0.116079959048666	A
6	0.887586650094462	0.0507500373768825	0.00669653908287809	0.0549667734457775	A
XX
DE	U_Irf4	
0	0.0148657931473803	0.891988231205781	0.00548864762154174	0.0876573280252974	C
1	0.0122521423812571	0.001770869106307	0.982932682314718	0.00304430619771806	G
2	0.985641712809841	0.00624841860958784	0.00537914352404419	0.00273072505652664	A
3	0.933526058082206	0.00210881818977785	0.00314277633402024	0.061222347393996	A
4	0.988146280762407	0.00343588050370961	0.00166911231050295	0.00674872642338022	A
5	0.021770618822327	0.945675008209501	0.026522349484682	0.00603202348348961	C
XX
DE	U_Irf5	
0	0.832538278890385	0.022992107747251	0.0852869315774729	0.0591826817848908	A
1	0.144788424754711	0.434768796223763	0.0405950311157454	0.379847747905781	Y
2	0.0160345160065076	0.943520068879984	0.00337853418200366	0.0370668809315044	C
3	0.0142077667803684	0.00171291600592467	0.982579071202738	0.00150024601096843	G
4	0.985571672593666	0.00427431692357651	0.00872201177944127	0.00143199870331652	A
5	0.894404044591179	0.00144002450836567	0.00758487243940598	0.0965710584610496	A
6	0.991307077748928	0.0027061130671839	0.00199271185176902	0.00399409733211904	A
7	0.011142862906912	0.973529198693041	0.01324109254882	0.00208684585122694	C
XX
DE	U_Irf6	
0	0.029852519710505	0.90851443686416	0.00638329529521061	0.0552497481301245	C
1	0.0196209416117534	0.00223067458990628	0.976266261532362	0.00188212226597824	G
2	0.983875168564792	0.00531988122445327	0.00863853137809656	0.00216641883265768	A
3	0.698670549268052	0.00274077559795163	0.00672495391074516	0.291863721223251	A
4	0.990096695469982	0.00360935010796496	0.00304677360635993	0.00324718081569311	A
5	0.00890472506899317	0.975208048394555	0.0114947426364336	0.00439248390001824	C
XX

==> JunB.pfm <==
DE	J_MA0099.1_Fos	
0	5	2	12	0	G
1	0	0	0	19	T
2	0	1	18	0	G
3	18	1	0	0	A
4	1	6	9	3	N
5	1	1	0	17	T
6	6	13	0	0	C
7	18	0	0	1	A
XX
DE	T_AP-1_M00172	V_AP1FJ_Q2
0	0	0	0	17	T
1	0	0	17	0	G
2	17	0	0	0	A
3	0	16	0	1	C
XX
DE	T_AP-1_M00173	V_AP1_Q2
0	0	0	0	14	T
1	0	0	14	0	G
2	14	0	0	0	A
3	0	13	0	1	C
XX
DE	T_AP-1_M00174	V_AP1_Q6
0	0	0	0	56	T
1	0	0	56	0	G
2	55	1	0	0	A
3	3	44	5	4	C
XX
DE	T_AP-1_M00188	V_AP1_Q4
0	0	0	0	23	T
1	0	0	23	0	G
2	22	0	1	0	A
3	0	21	0	2	C
XX
DE	T_AP-1_M00199	V_AP1_C
0	0.00	0.00	0.00	12.15	T
1	0.00	0.00	9.83	2.32	G
2	11.28	0.00	0.00	0.87	A
3	1.28	4.71	6.16	0.00	S
4	0.00	0.00	0.00	12.15	T
5	1.46	10.70	0.00	0.00	C
6	12.15	0.00	0.00	0.00	A
XX
DE	T_AP-1_M00517	V_AP1_01
0	3	13	29	2	G
1	0	0	0	47	T
2	2	44	0	1	C
3	47	0	0	0	A
XX
DE	T_AP-1_M00924	V_AP1_Q2_01
0	0	0	43	3	G
1	46	0	0	0	A
2	2	36	5	3	C
3	8	6	6	26	N
XX
DE	T_AP-1_M00925	V_AP1_Q6_01
0	0	0	1	129	T
1	1	1	124	4	G
2	129	0	1	0	A
3	7	93	16	14	C
XX
DE	T_AP-1_M00926	V_AP1_Q4_01
0	6	17	86	10	G
1	0	1	0	118	T
2	4	112	1	2	C
3	118	1	0	0	A
XX

==> JunD.pfm <==
DE	J_MA0099.1_Fos	
0	5	2	12	0	G
1	0	0	0	19	T
2	0	1	18	0	G
3	18	1	0	0	A
4	1	6	9	3	N
5	1	1	0	17	T
6	6	13	0	0	C
7	18	0	0	1	A
XX
DE	T_AP-1_M00172	V_AP1FJ_Q2
0	0	0	0	17	T
1	0	0	17	0	G
2	17	0	0	0	A
3	0	16	0	1	C
XX
DE	T_AP-1_M00173	V_AP1_Q2
0	0	0	0	14	T
1	0	0	14	0	G
2	14	0	0	0	A
3	0	13	0	1	C
XX
DE	T_AP-1_M00174	V_AP1_Q6
0	0	0	0	56	T
1	0	0	56	0	G
2	55	1	0	0	A
3	3	44	5	4	C
XX
DE	T_AP-1_M00188	V_AP1_Q4
0	0	0	0	23	T
1	0	0	23	0	G
2	22	0	1	0	A
3	0	21	0	2	C
XX
DE	T_AP-1_M00199	V_AP1_C
0	0.00	0.00	0.00	12.15	T
1	0.00	0.00	9.83	2.32	G
2	11.28	0.00	0.00	0.87	A
3	1.28	4.71	6.16	0.00	S
4	0.00	0.00	0.00	12.15	T
5	1.46	10.70	0.00	0.00	C
6	12.15	0.00	0.00	0.00	A
XX
DE	T_AP-1_M00517	V_AP1_01
0	3	13	29	2	G
1	0	0	0	47	T
2	2	44	0	1	C
3	47	0	0	0	A
XX
DE	T_AP-1_M00924	V_AP1_Q2_01
0	0	0	43	3	G
1	46	0	0	0	A
2	2	36	5	3	C
3	8	6	6	26	N
XX
DE	T_AP-1_M00925	V_AP1_Q6_01
0	0	0	1	129	T
1	1	1	124	4	G
2	129	0	1	0	A
3	7	93	16	14	C
XX
DE	T_AP-1_M00926	V_AP1_Q4_01
0	6	17	86	10	G
1	0	1	0	118	T
2	4	112	1	2	C
3	118	1	0	0	A
XX

==> Max.pfm <==
DE	J_MA0058.1_MAX	
0	0	17	0	0	C
1	16	1	0	0	A
2	0	17	0	0	C
3	1	0	16	0	G
4	0	0	0	17	T
5	0	0	17	0	G
XX
DE	J_MA0059.1_MYC_MAX	
0	1	20	0	0	C
1	21	0	0	0	A
2	0	20	0	1	C
3	1	0	20	0	G
4	0	1	0	20	T
5	0	0	21	0	G
6	1	1	18	1	G
XX
DE	T_c-Myc-Max_M00118	V_MYCMAX_01
0	0	100	0	0	C
1	100	0	0	0	A
2	0	100	0	0	C
3	0	0	100	0	G
4	0	0	0	100	T
5	0	0	100	0	G
XX
DE	T_Max_M00119	V_MAX_01
0	0	100	0	0	C
1	100	0	0	0	A
2	0	100	0	0	C
3	0	0	100	0	G
4	0	0	0	100	T
5	0	0	100	0	G
XX
DE	T_c-Myc-Max_M00123	V_MYCMAX_02
0	0	29	0	0	C
1	29	0	0	0	A
2	0	27	0	2	C
3	9	0	20	0	G
4	2	4	0	23	T
5	0	0	27	2	G
XX
DE	T_c-Myc-Max_M00322	V_MYCMAX_B
0	0	18	0	0	C
1	13	0	4	1	A
2	0	11	0	7	C
3	1	0	17	0	G
4	1	10	0	7	Y
5	0	0	18	0	G
XX
DE	T_c-Myc-Max_M00615	V_MYCMAX_03
0	0	38	0	0	C
1	38	0	0	0	A
2	0	38	0	0	C
3	0	0	38	0	G
4	0	0	0	38	T
5	0	0	38	0	G
XX
DE	U_Max	
0	0.0249787438338492	0.969690738413815	0.0018106612904393	0.00351985646189599	C
1	0.966344963670601	0.00372844305598243	0.022319780095999	0.00760681317741786	A
2	0.00059770116376066	0.907005680627195	0.00816024432205551	0.0842363738869884	C
3	0.0842363738869884	0.00816024432205551	0.907005680627195	0.00059770116376066	G
4	0.00760681317741786	0.022319780095999	0.00372844305598243	0.966344963670601	T
5	0.00351985646189599	0.0018106612904393	0.969690738413815	0.0249787438338492	G
XX

==> MEF2A.pfm <==
DE	J_MA0052.1_MEF2A	
0	1	50	0	7	C
1	0	0	0	58	T
2	57	1	0	0	A
3	2	1	0	55	T
4	9	0	0	49	T
5	6	0	0	52	T
6	37	0	0	21	A
7	2	0	0	56	T
8	56	0	2	0	A
9	6	0	50	2	G
XX
DE	T_MEF-2_M00006	V_MEF2_01
0	0	0	1	4	T
1	0	4	0	1	C
2	0	0	0	5	T
3	5	0	0	0	A
4	5	0	0	0	A
5	5	0	0	0	A
6	5	0	0	0	A
7	5	0	0	0	A
8	0	0	0	5	T
9	5	0	0	0	A
10	5	0	0	0	A
11	0	5	0	0	C
12	0	2	0	3	T
13	0	4	0	1	C
14	0	2	0	3	T
XX
DE	T_MEF-2_M00231	V_MEF2_02
0	3	85	3	9	C
1	3	8	0	89	T
2	85	0	0	15	A
3	57	0	0	41	W
4	91	0	1	8	A
5	96	0	0	4	A
6	93	0	1	6	A
7	0	0	0	100	T
8	100	0	0	0	A
9	9	0	90	1	G
XX
DE	T_MEF-2_M00232	V_MEF2_03
0	0	98	0	2	C
1	0	0	0	100	T
2	80	0	1	19	A
3	53	0	0	47	W
4	92	0	0	8	A
5	91	1	2	5	A
6	99	0	0	1	A
7	0	0	0	100	T
8	98	0	0	2	A
9	5	0	92	3	G
XX
DE	T_MEF-2_M00233	V_MEF2_04
0	7	0	84	9	G
1	9	0	7	84	T
2	0	1	4	86	T
3	63	1	20	16	A
4	0	98	2	0	C
5	0	2	0	98	T
6	91	2	0	7	A
7	68	0	0	32	A
8	100	0	0	0	A
9	100	0	0	0	A
10	100	0	0	0	A
11	0	2	0	98	T
12	100	0	0	0	A
13	2	0	98	0	G
XX
DE	T_MEF-3_M00319	V_MEF3_B
0	0	1	4	0	G
1	0	2	3	0	G
2	0	0	0	5	T
3	0	5	0	0	C
4	5	0	0	0	A
5	0	0	5	0	G
6	0	0	5	0	G
7	0	1	0	4	T
8	0	0	0	5	T
9	2	0	0	3	T
10	0	4	0	1	C
XX
DE	T_aMEF-2_M00403	V_AMEF2_Q6
0	0	0	0	8	T
1	8	0	0	0	A
2	6	0	0	2	A
3	8	0	0	0	A
4	6	0	0	2	A
5	6	0	0	1	A
6	2	0	0	6	T
7	6	1	1	0	A
8	4	2	2	0	N
9	0	7	0	1	C
XX
DE	T_MEF-2_M00405	V_MMEF2_Q6
0	0	0	0	10	T
1	10	0	0	0	A
2	8	0	0	2	A
3	10	0	0	0	A
4	7	0	0	3	A
5	7	0	0	3	A
XX
DE	T_MEF-2_M00406	V_HMEF2_Q6
0	0	7	0	4	C
1	0	0	0	11	T
2	11	0	0	0	A
3	9	0	0	2	A
4	11	0	0	0	A
5	11	0	0	0	A
6	10	0	0	1	A
7	0	0	0	11	T
8	11	0	0	0	A
9	10	1	0	0	A
10	0	11	0	0	C
11	0	7	0	4	C
XX
DE	T_MEF-2_M00941	V_MEF2_Q6_01
0	0	2	10	1	G
1	0	9	0	4	C
2	0	1	0	12	T
3	10	1	0	2	A
4	0	0	0	13	T
5	5	0	0	8	T
6	1	0	0	12	T
7	2	0	0	11	T
8	4	0	0	9	T
9	11	0	2	0	A
XX

==> MEF2C.pfm <==
DE	J_MA0052.1_MEF2A	
0	1	50	0	7	C
1	0	0	0	58	T
2	57	1	0	0	A
3	2	1	0	55	T
4	9	0	0	49	T
5	6	0	0	52	T
6	37	0	0	21	A
7	2	0	0	56	T
8	56	0	2	0	A
9	6	0	50	2	G
XX
DE	T_MEF-2_M00006	V_MEF2_01
0	0	0	1	4	T
1	0	4	0	1	C
2	0	0	0	5	T
3	5	0	0	0	A
4	5	0	0	0	A
5	5	0	0	0	A
6	5	0	0	0	A
7	5	0	0	0	A
8	0	0	0	5	T
9	5	0	0	0	A
10	5	0	0	0	A
11	0	5	0	0	C
12	0	2	0	3	T
13	0	4	0	1	C
14	0	2	0	3	T
XX
DE	T_MEF-2_M00231	V_MEF2_02
0	3	85	3	9	C
1	3	8	0	89	T
2	85	0	0	15	A
3	57	0	0	41	W
4	91	0	1	8	A
5	96	0	0	4	A
6	93	0	1	6	A
7	0	0	0	100	T
8	100	0	0	0	A
9	9	0	90	1	G
XX
DE	T_MEF-2_M00232	V_MEF2_03
0	0	98	0	2	C
1	0	0	0	100	T
2	80	0	1	19	A
3	53	0	0	47	W
4	92	0	0	8	A
5	91	1	2	5	A
6	99	0	0	1	A
7	0	0	0	100	T
8	98	0	0	2	A
9	5	0	92	3	G
XX
DE	T_MEF-2_M00233	V_MEF2_04
0	7	0	84	9	G
1	9	0	7	84	T
2	0	1	4	86	T
3	63	1	20	16	A
4	0	98	2	0	C
5	0	2	0	98	T
6	91	2	0	7	A
7	68	0	0	32	A
8	100	0	0	0	A
9	100	0	0	0	A
10	100	0	0	0	A
11	0	2	0	98	T
12	100	0	0	0	A
13	2	0	98	0	G
XX
DE	T_MEF-3_M00319	V_MEF3_B
0	0	1	4	0	G
1	0	2	3	0	G
2	0	0	0	5	T
3	0	5	0	0	C
4	5	0	0	0	A
5	0	0	5	0	G
6	0	0	5	0	G
7	0	1	0	4	T
8	0	0	0	5	T
9	2	0	0	3	T
10	0	4	0	1	C
XX
DE	T_aMEF-2_M00403	V_AMEF2_Q6
0	0	0	0	8	T
1	8	0	0	0	A
2	6	0	0	2	A
3	8	0	0	0	A
4	6	0	0	2	A
5	6	0	0	1	A
6	2	0	0	6	T
7	6	1	1	0	A
8	4	2	2	0	N
9	0	7	0	1	C
XX
DE	T_MEF-2_M00405	V_MMEF2_Q6
0	0	0	0	10	T
1	10	0	0	0	A
2	8	0	0	2	A
3	10	0	0	0	A
4	7	0	0	3	A
5	7	0	0	3	A
XX
DE	T_MEF-2_M00406	V_HMEF2_Q6
0	0	7	0	4	C
1	0	0	0	11	T
2	11	0	0	0	A
3	9	0	0	2	A
4	11	0	0	0	A
5	11	0	0	0	A
6	10	0	0	1	A
7	0	0	0	11	T
8	11	0	0	0	A
9	10	1	0	0	A
10	0	11	0	0	C
11	0	7	0	4	C
XX
DE	T_MEF-2_M00941	V_MEF2_Q6_01
0	0	2	10	1	G
1	0	9	0	4	C
2	0	1	0	12	T
3	10	1	0	2	A
4	0	0	0	13	T
5	5	0	0	8	T
6	1	0	0	12	T
7	2	0	0	11	T
8	4	0	0	9	T
9	11	0	2	0	A
XX

==> NANOG.pfm <==
DE	T_Nanog_M01123	V_NANOG_01
0	24	1	74	1	G
1	34	36	29	1	N
2	8	62	0	29	C
3	1	98	1	0	C
4	98	1	0	1	A
5	3	0	3	94	T
6	0	1	0	99	T
7	16	2	33	49	K
8	20	62	10	8	C
9	0	100	0	0	C
XX

==> NF-E2.pfm <==
DE	J_MA0089.1_NFE2L1_MafG	
0	29	2	3	0	A
1	0	0	0	34	T
2	1	0	32	1	G
3	34	0	0	0	A
4	0	26	2	6	C
XX
DE	J_MA0117.1_Mafb	
0	0	0	15	0	G
1	1	12	1	1	C
2	0	3	1	11	T
3	1	0	12	2	G
4	12	2	0	1	A
XX
DE	T_v-Maf_M00035	V_VMAF_01
0	2	0	36	1	G
1	9	29	0	1	C
2	2	2	0	35	T
3	1	2	33	3	G
4	37	0	2	0	A
5	0	34	0	5	C
6	5	5	6	23	N
7	8	21	7	3	N
8	23	1	7	8	N
9	1	0	36	2	G
XX
DE	T_MAF_M00648	V_MAF_Q6
0	1	0	4	0	G
1	3	0	2	0	A
2	2	0	3	0	G
3	0	0	5	0	G
4	0	0	5	0	G
5	5	0	0	0	A
6	5	0	0	0	A
7	0	0	5	0	G
8	0	0	0	5	T
9	0	0	2	3	T
10	0	0	3	2	G
11	0	2	2	1	S
12	0	3	2	0	C
XX
DE	T_MAF_M00983	V_MAF_Q6_01
0	1	2	22	1	G
1	20	0	2	4	A
2	1	0	21	4	G
3	1	1	5	19	T
4	0	21	4	1	C
5	26	0	0	0	A
XX
DE	T_c-Maf_M01070	V_CMAF_01
0	3	2	0	32	T
1	1	2	34	0	G
2	3	33	0	1	C
3	3	2	2	30	T
4	2	1	33	1	G
5	32	0	2	3	A
XX
DE	U_Mafb	
0	0.0447028643185088	0.0332121683531912	0.00391994305062028	0.91816502427768	T
1	0.0103326986246044	0.00445087157637849	0.972441390675628	0.0127750391233892	G
2	0.0340258791148404	0.949297513530496	0.0047878670061078	0.0118887403485563	C
3	0.0160777058819854	0.0088780243790937	0.0040071084494559	0.971037161289465	T
4	0.020331183351321	0.0040766966229947	0.92967601747106	0.0459161025546241	G
5	0.975739439232168	0.0074503957405265	0.0059907086838174	0.0108194563434876	A
6	0.0127333688552744	0.887374673668555	0.018700441761259	0.081191515714912	C
XX
DE	U_Mafk	
0	0.0404906601063207	0.0821548549983694	0.00742502603049271	0.869929458864817	T
1	0.0234251904181503	0.010117913844398	0.934561504873181	0.0318953908642712	G
2	0.108760640680067	0.847231203357386	0.00592966483002365	0.0380784911325241	C
3	0.0495873702409971	0.0259250580612759	0.010216474871476	0.914271096826251	T
4	0.0488508595180052	0.00828852512119339	0.821725345857806	0.121135269502995	G
5	0.919694358670944	0.0180193876262536	0.0172531154059753	0.0450331382968275	A
XX
DE	J_MA0150.1_NFE2L2	
0	0	0	0	20	T
1	0	0	19	1	G
2	20	0	0	0	A
3	0	17	1	2	C
4	6	2	1	11	W
5	5	10	1	4	N
6	16	0	2	2	A
7	0	0	20	0	G
8	0	20	0	0	C
XX
DE	T_NF-E2_M00037	V_NFE2_01
0	2	0	7	0	G
1	1	8	0	0	C
2	0	0	0	9	T
3	0	0	9	0	G
4	9	0	0	0	A
5	0	3	6	0	G
6	0	0	1	8	T
7	0	8	0	1	C
8	8	1	0	0	A
XX

==> NFKB.pfm <==
DE	J_MA0105.1_NFKB1	
0	0	0	18	0	G
1	0	0	18	0	G
2	0	0	18	0	G
3	2	0	16	0	G
4	11	1	6	0	A
5	5	0	2	11	T
6	0	5	2	11	T
7	0	13	0	5	C
8	0	17	0	1	C
9	0	18	0	0	C
10	1	15	1	1	C
XX
DE	J_MA0061.1_NF-kappaB	
0	0	0	38	0	G
1	0	0	38	0	G
2	1	0	37	0	G
3	25	0	13	0	A
4	19	13	1	5	M
5	7	1	3	27	T
6	1	2	2	33	T
7	2	17	0	19	Y
8	2	35	0	1	C
9	0	36	0	2	C
XX
DE	T_NF-kappaB_M00051	V_NFKAPPAB50_01
0	0	0	18	0	G
1	0	0	18	0	G
2	2	0	16	0	G
3	16	1	0	1	A
4	0	0	3	15	T
5	0	7	1	10	Y
6	0	16	0	2	C
7	0	18	0	0	C
8	0	17	1	0	C
XX
DE	T_NF-kappaB_M00052	V_NFKAPPAB65_01
0	0	0	18	0	G
1	0	0	18	0	G
2	11	0	7	0	A
3	10	3	3	2	N
4	2	0	0	16	T
5	0	0	0	18	T
6	0	3	0	15	T
7	0	18	0	0	C
8	0	18	0	0	C
XX
DE	T_NF-kappaB_M00054	V_NFKAPPAB_01
0	0	0	40	0	G
1	1	0	39	0	G
2	27	0	13	0	A
3	21	13	1	5	M
4	8	1	3	28	T
5	1	2	2	35	T
6	2	18	0	20	Y
7	3	36	0	1	C
8	0	38	0	2	C
XX
DE	T_NF-kappaB_M00194	V_NFKB_Q6
0	0	0	11	2	G
1	0	0	13	0	G
2	1	0	12	0	G
3	13	0	0	0	A
4	6	6	0	1	M
5	1	1	2	9	T
6	0	3	0	10	T
7	1	3	0	9	T
8	1	12	0	0	C
9	0	12	0	1	C
XX
DE	T_NF-kappaB_M00208	V_NFKB_C
0	0.00	0.00	22.49	0.00	G
1	0.00	0.00	22.49	0.00	G
2	0.00	0.00	22.49	0.00	G
3	22.49	0.00	0.00	0.00	A
4	4.03	12.56	0.00	5.31	Y
5	1.41	0.00	0.00	21.08	T
6	0.00	5.94	0.00	16.55	T
7	0.00	6.90	0.00	15.59	T
8	1.21	20.68	0.00	0.00	C
9	0.78	21.71	0.00	0.00	C
XX
DE	T_NF-kappaB_M00774	V_NFKB_Q6_01
0	3	2	68	2	G
1	4	1	67	3	G
2	46	0	27	2	A
3	62	3	9	1	A
4	71	2	2	0	A
5	16	11	22	26	N
6	4	15	2	54	T
7	3	68	0	4	C
8	1	72	0	2	C
XX

==> NR4A1.pfm <==
DE	J_MA0160.1_NR4A2	
0	13	0	1	0	A
1	0	0	13	1	G
2	3	0	11	0	G
3	2	2	0	10	T
4	0	13	0	1	C
5	14	0	0	0	A
XX

==> Nrf1.pfm <==
DE	T_Nrf-1_M00652	V_NRF1_Q6
0	1	0	6	0	G
1	0	7	0	0	C
2	4	0	2	1	R
3	0	0	0	7	T
4	0	0	7	0	G
5	0	7	0	0	C
6	0	0	7	0	G
7	0	7	0	0	C
8	4	0	3	0	R
XX

==> NRSF.pfm <==
DE	T_NRSF_M00256	V_NRSF_01
0	0	27	0	1	C
1	28	0	0	0	A
2	0	0	28	0	G
3	0	27	0	1	C
4	28	0	0	0	A
5	0	28	0	0	C
6	0	28	0	0	C
7	17	0	7	4	A
8	4	20	2	2	C
9	1	0	27	0	G
10	0	0	28	0	G
11	23	1	0	4	A
12	0	26	2	0	C
13	28	0	0	0	A
14	0	0	28	0	G
15	10	17	0	1	C
16	7	4	16	1	R
17	2	16	8	2	S
18	4	22	0	2	C
XX
DE	T_NRSF_M01028	V_NRSF_Q4
0	0	13	1	0	C
1	1	0	0	13	T
2	0	2	12	0	G
3	0	2	0	12	T
4	0	13	0	1	C
5	0	13	1	0	C
6	5	2	7	0	R
7	0	6	0	8	Y
8	0	0	12	2	G
9	0	2	12	0	G
10	1	0	0	13	T
11	0	0	12	2	G
12	0	14	0	0	C
13	1	0	0	13	T
14	0	1	13	0	G
XX

==> PAX5-C20.pfm <==
DE	J_MA0014.1_Pax5	
0	4	0	8	0	G
1	4	3	3	2	N
2	1	2	5	4	N
3	2	7	1	2	N
4	7	2	1	2	N
5	2	5	3	2	N
6	0	3	2	7	Y
7	1	2	8	1	G
8	6	1	3	2	N
9	6	0	2	4	W
10	0	0	12	0	G
11	2	8	1	1	C
12	3	0	9	0	G
13	1	0	4	7	K
14	6	1	5	0	R
15	5	1	5	1	R
16	2	10	0	0	C
XX
DE	T_Pax-5_M00143	V_PAX5_01
0	3	0	4	0	R
1	1	3	2	1	N
2	0	1	4	2	K
3	0	7	0	0	C
4	7	0	0	0	A
5	2	2	2	1	N
6	0	2	2	3	N
7	0	1	6	0	G
8	3	1	1	2	N
9	2	0	1	4	W
10	0	0	7	0	G
11	2	3	1	1	N
12	3	0	4	0	R
13	1	0	2	4	K
14	4	1	2	0	R
15	1	1	5	0	G
16	2	5	0	0	C
XX
DE	T_Pax-5_M00144	V_PAX5_02
0	3	0	2	0	A
1	2	2	0	1	M
2	1	2	2	0	S
3	2	0	1	2	W
4	1	0	4	0	G
5	3	0	1	1	A
6	1	1	1	2	N
7	2	0	1	2	W
8	0	2	1	2	Y
9	0	3	1	1	C
10	0	1	0	4	T
11	1	1	2	1	N
12	3	0	2	0	A
13	4	0	1	0	A
14	0	0	5	0	G
15	0	5	0	0	C
16	0	0	5	0	G
17	0	0	2	3	T
18	2	0	3	0	G
19	4	0	0	1	A
20	0	5	0	0	C
21	1	2	2	0	S
22	3	0	2	0	A
23	0	2	0	3	T
XX

==> PAX5-N19.pfm <==
DE	J_MA0014.1_Pax5	
0	4	0	8	0	G
1	4	3	3	2	N
2	1	2	5	4	N
3	2	7	1	2	N
4	7	2	1	2	N
5	2	5	3	2	N
6	0	3	2	7	Y
7	1	2	8	1	G
8	6	1	3	2	N
9	6	0	2	4	W
10	0	0	12	0	G
11	2	8	1	1	C
12	3	0	9	0	G
13	1	0	4	7	K
14	6	1	5	0	R
15	5	1	5	1	R
16	2	10	0	0	C
XX
DE	T_Pax-5_M00143	V_PAX5_01
0	3	0	4	0	R
1	1	3	2	1	N
2	0	1	4	2	K
3	0	7	0	0	C
4	7	0	0	0	A
5	2	2	2	1	N
6	0	2	2	3	N
7	0	1	6	0	G
8	3	1	1	2	N
9	2	0	1	4	W
10	0	0	7	0	G
11	2	3	1	1	N
12	3	0	4	0	R
13	1	0	2	4	K
14	4	1	2	0	R
15	1	1	5	0	G
16	2	5	0	0	C
XX
DE	T_Pax-5_M00144	V_PAX5_02
0	3	0	2	0	A
1	2	2	0	1	M
2	1	2	2	0	S
3	2	0	1	2	W
4	1	0	4	0	G
5	3	0	1	1	A
6	1	1	1	2	N
7	2	0	1	2	W
8	0	2	1	2	Y
9	0	3	1	1	C
10	0	1	0	4	T
11	1	1	2	1	N
12	3	0	2	0	A
13	4	0	1	0	A
14	0	0	5	0	G
15	0	5	0	0	C
16	0	0	5	0	G
17	0	0	2	3	T
18	2	0	3	0	G
19	4	0	0	1	A
20	0	5	0	0	C
21	1	2	2	0	S
22	3	0	2	0	A
23	0	2	0	3	T
XX

==> Pbx3.pfm <==
DE	T_Pbx_M00998	V_PBX_Q3
0	8	0	0	1	A
1	0	1	1	7	T
2	1	0	2	6	T
3	1	0	8	0	G
4	9	0	0	0	A
XX

DE	T_PBX_M00998	V_PBX_Q3 - Pbx 
0	0 	0 	9 	0 	G
1	8 	0 	0 	1 	A
2	0 	1 	1 	7 	T
3	1 	0 	2 	6 	T
4	1 	0 	8 	0 	G
5	9 	0 	0 	0 	A
6	2 	0 	1 	6 	T
7	0 	1 	5 	3 	K
8	1 	0 	6 	2 	G
9	1 	2 	2 	4 	N
10	3 	2 	1 	3 	N
11	1 	3 	4 	1 	S
XX
==> POU2F2.pfm <==
DE	U_Pou2f2	
0	0.987720517160057	0.00241041028674459	0.00347418197342255	0.00639489057977636	A
1	0.00358754406056545	0.019279550786163	0.00295064966610007	0.974182255487171	T
2	0.00584376045291058	0.00319895239027506	0.919428161704213	0.0715291254526015	G
3	0.00444621882845202	0.890753821114557	0.00598728899912909	0.0988126710578617	C
4	0.743311470811564	0.00156171712156031	0.00367093147029579	0.25145588059658	A
5	0.893912138102057	0.00300795856012819	0.01422813192464	0.0888517714131753	A
6	0.982166375634298	0.00304931204137902	0.0027083759411717	0.0120759363831515	A
7	0.027054304692414	0.00566792940229228	0.0239765166321458	0.943301249273148	T
XX

==> POU5F1.pfm <==
DE	T_Oct-4_M01124	V_OCT4_02
0	2	2	0	96	T
1	1	10	0	89	T
2	0	31	67	2	G
3	34	4	1	61	T
4	4	44	35	17	N
5	60	2	3	35	A
6	0	0	2	98	T
7	2	0	75	23	G
8	15	70	7	8	C
9	46	4	0	50	W
10	75	3	22	1	A
11	80	1	15	4	A
XX
DE	T_Oct-4_M01125	V_OCT4_01
0	0	2	4	102	T
1	12	0	3	93	T
2	12	30	58	8	S
3	33	2	3	70	T
4	32	30	10	36	N
5	96	0	4	8	A
6	3	1	0	104	T
7	1	0	96	11	G
8	4	69	9	26	C
9	86	2	0	20	A
10	77	3	21	7	A
11	98	4	6	0	A
XX
DE	J_MA0142.1_Pou5f1	
0	11	50	36	1270	T
1	47	12	79	1231	T
2	118	363	825	63	G
3	415	18	29	907	T
4	206	365	186	612	N
5	1235	30	24	80	A
6	17	5	15	1332	T
7	10	16	1239	104	G
8	14	1029	129	196	C
9	1050	16	30	269	A
10	887	68	315	92	A
11	1200	33	75	53	A
XX

==> PU.1.pfm <==
DE	T_PU.1_M00658	V_PU1_Q6
0	0	3	11	0	G
1	9	2	3	0	A
2	2	0	12	0	G
3	0	0	14	0	G
4	14	0	0	0	A
5	14	0	0	0	A
XX
DE	J_MA0080.1_SPI1	
0	4	2	48	3	G
1	3	0	52	2	G
2	56	1	0	0	A
3	56	0	0	1	A
XX
DE	J_MA0080.2_SPI1	
0	33	3	6	0	A
1	4	0	37	1	G
2	4	0	38	0	G
3	42	0	0	0	A
4	41	0	1	0	A
XX
DE	U_Sfpi1	
0	0.0368120452695944	0.00114405912477207	0.959735509314475	0.00230838629115838	G
1	0.00422953710735206	0.00125144039125675	0.99156859521718	0.00295042728421127	G
2	0.97304696929679	0.00186861856590243	0.000927564097042973	0.0241568480402646	A
3	0.956838492565999	0.00307386627347553	0.000650979515600885	0.039436661644925	A
4	0.0345071644396494	0.232993151477184	0.724429490136162	0.00807019394700473	G
5	0.0329774500394835	0.0857584175908317	0.0206524939770134	0.860611638392671	T
XX
DE	U_Sfpi1_v2	
0	0.0485690943163622	0.00124040058140651	0.946397242575572	0.00379326252665877	G
1	0.00435350268664427	0.00138661121150826	0.990819028153143	0.00344085794870486	G
2	0.974271631316691	0.00141561951813703	0.00146583458440841	0.0228469145807636	A
3	0.938747828248206	0.00309031481126491	0.000833299349325681	0.0573285575912033	A
4	0.0458306683891685	0.270321213091331	0.674643926429538	0.00920419208996211	G
5	0.0556643238303015	0.0925523580220946	0.0260608754580889	0.825722442689515	T
XX

==> RXRA.pfm <==
DE	J_MA0074.1_RXRA_VDR	
0	3	0	7	0	G
1	0	0	10	0	G
2	0	0	9	1	G
3	0	0	0	10	T
4	0	9	0	1	C
5	9	0	1	0	A
6	4	2	0	4	W
7	2	4	2	2	N
8	2	0	8	0	G
9	5	0	5	0	R
10	0	0	10	0	G
11	0	0	0	10	T
12	1	0	0	9	T
13	0	9	0	1	C
XX
DE	T_RXR_M01152	V_PXRRXR_01
0	0.85	0	0.15	0	A
1	0	0	1	0	G
2	0	0	0.22	0.78	T
3	0	0	0	1	T
4	0	1	0	0	C
5	1	0	0	0	A
XX
DE	U_Rxra	
0	0.00183774322601503	0.0469044332014042	0.00282803750787067	0.94842978606471	T
1	0.0304104553613608	0.00635896425860558	0.960820970860726	0.00240960951930788	G
2	0.987390840136398	0.00756187773017404	0.00280996506094639	0.00223731707248193	A
3	0.105188044950975	0.888650373381585	0.00116314928835789	0.00499843237908199	C
4	0.00647467457140562	0.987073982492399	0.00179267326537395	0.0046586696708216	C
5	0.00181646481187956	0.765138460860638	0.00309158270101868	0.229953491626464	C
6	0.0103542250864779	0.846495894848205	0.0298991549105303	0.113250725154786	C
XX

==> SIX5.pfm <==
DE	J_MA0204.1_Six4	
0	0	0	0	20	T
1	0	0	20	0	G
2	20	0	0	0	A
3	0	7	4	9	Y
4	20	0	0	0	A
5	1	19	0	0	C
XX
DE	U_Six4	
0	0.0163415780946166	0.0294358513173685	0.0150616069362396	0.939160963651775	T
1	0.0143513595346803	0.00479602118391708	0.962434678374396	0.0184179409070069	G
2	0.987454138487628	0.00522828106131526	0.00259016529305997	0.00472741515799652	A
3	0.00743122296228329	0.812213736975714	0.00584885140439968	0.174506188657603	C
4	0.969353941121174	0.0253860511310446	0.00236189078636144	0.00289811696141983	A
5	0.00512285183862067	0.989067841023032	0.00336215293263622	0.00244715420571082	C
6	0.00142360382461614	0.969980763683499	0.0120110752916926	0.016584557200192	C
XX
DE	U_Six6	
0	0.131728619357738	0.0379436931463962	0.81299094284973	0.017336744646136	G
1	0.0227264626405304	0.03397539688375	0.914981482224043	0.0283166582516763	G
2	0.138555875637054	0.0125966228176069	0.847659651485731	0.00118785005960809	G
3	0.00191606683110961	0.00115586853418818	0.0466525642258282	0.950275500408874	T
4	0.965626063592037	0.00151814826515605	0.031319423845801	0.00153636429700603	A
5	0.00378206268316004	0.00141198305394129	0.00217485627861192	0.992631097984287	T
6	0.00660052147709429	0.97941179418959	0.00232781068986167	0.0116598736434543	C
7	0.947233268636617	0.00766978719759794	0.017733909114792	0.027363035050993	A
XX
DE	U_Six6_v2	
0	0.0408928353769656	0.024794397047563	0.889495270283205	0.0448174972922664	G
1	0.197091523306651	0.0182971983172974	0.781124249395739	0.00348702898031239	G
2	0.00521155486531847	0.00218953848470454	0.0274213737723319	0.965177532877645	T
3	0.970183493434375	0.00245140087354032	0.0213400888687545	0.00602501682332986	A
4	0.00464458329716392	0.00238119943200551	0.00378802660826466	0.989186190662566	T
5	0.0174132553850917	0.955356831012022	0.00726765174211025	0.0199622618607764	C
6	0.927889438456816	0.0185126412029892	0.0134210299149716	0.0401768904252236	A
XX
DE	U_Six6_v3	
0	0.123446815681076	0.0253937070431093	0.821133494968223	0.0300259823075916	G
1	0.0239787641123246	0.0215977210279816	0.921706925678873	0.0327165891808206	G
2	0.146389165975368	0.010303115332541	0.842102492233792	0.00120522645829961	G
3	0.00273076418066048	0.00104686297427663	0.0463533763437246	0.949868996501338	T
4	0.968742027477684	0.00195108649277194	0.0272102635230203	0.00209662250652397	A
5	0.004195000768836	0.00143785154929066	0.00270018220861934	0.991666965473254	T
6	0.0100797003602075	0.971684361381974	0.00293221115876266	0.0153037270990559	C
7	0.939043940280565	0.013080449553966	0.0287367369283485	0.0191388732371203	A
XX

==> SP1.pfm <==
DE	J_MA0079.1_SP1	
0	0	0	8	0	G
1	0	0	8	0	G
2	0	5	2	1	C
3	2	0	4	2	N
4	0	1	5	2	G
5	0	0	6	2	G
6	1	1	6	0	G
7	2	0	0	6	T
XX
DE	J_MA0079.2_SP1	
0	0	32	1	2	C
1	0	30	1	4	C
2	0	35	0	0	C
3	4	27	0	4	C
4	2	5	15	13	K
5	0	28	1	6	C
6	1	31	0	3	C
XX
DE	T_Sp1_M00008	V_SP1_01
0	0	0	11	0	G
1	0	0	11	0	G
2	0	8	2	1	C
3	3	0	6	2	R
XX
DE	T_Sp1_M00196	V_SP1_Q6
0	17	1	89	1	G
1	0	0	108	0	G
2	0	2	106	0	G
3	19	80	0	9	C
4	2	5	99	2	G
5	0	1	99	8	G
XX
DE	T_Sp1_M00931	V_SP1_Q6_01
0	26	4	204	1	G
1	0	3	230	2	G
2	0	0	234	1	G
3	40	159	5	31	C
4	7	6	214	8	G
5	1	2	212	20	G
XX
DE	T_Sp1_M00932	V_SP1_Q4_01
0	18	2	150	0	G
1	1	0	168	1	G
2	0	1	169	0	G
3	36	106	4	24	C
4	6	7	149	8	G
5	2	0	153	15	G
XX
DE	T_Sp1_M00933	V_SP1_Q2_01
0	10	93	0	0	C
1	6	88	5	4	C
2	16	3	61	23	K
3	1	102	0	0	C
4	0	103	0	0	C
5	0	89	0	14	C
XX

==> SREBP1.pfm <==
DE	T_SREBP-1_M00220	V_SREBP1_01
0	1	1	0	28	T
1	0	30	0	0	C
2	30	0	0	0	A
3	0	27	1	2	C
4	2	6	22	0	G
5	0	0	0	30	T
6	0	0	30	0	G
XX
DE	T_SREBP-1_M00221	V_SREBP1_02
0	5	0	2	0	A
1	0	0	0	7	T
2	0	7	0	0	C
3	7	0	0	0	A
4	0	7	0	0	C
5	0	7	0	0	C
6	0	7	0	0	C
7	0	7	0	0	C
8	7	0	0	0	A
9	0	7	0	0	C
XX
DE	T_SREBP-1_M00749	V_SREBP1_Q6
0	6	0	0	0	A
1	0	6	0	0	C
2	1	3	2	0	S
3	0	6	0	0	C
4	0	5	0	1	C
5	6	0	0	0	A
XX
DE	T_SREBP_M00776	V_SREBP_Q3
0	0	2	0	9	T
1	0	11	0	0	C
2	11	0	0	0	A
3	0	9	2	0	C
4	2	8	1	0	C
5	0	11	0	0	C
6	0	6	1	4	Y
7	11	0	0	0	A
XX

==> SREBP2.pfm <==
DE	T_SREBP-1_M00220	V_SREBP1_01
0	1	1	0	28	T
1	0	30	0	0	C
2	30	0	0	0	A
3	0	27	1	2	C
4	2	6	22	0	G
5	0	0	0	30	T
6	0	0	30	0	G
XX
DE	T_SREBP-1_M00221	V_SREBP1_02
0	5	0	2	0	A
1	0	0	0	7	T
2	0	7	0	0	C
3	7	0	0	0	A
4	0	7	0	0	C
5	0	7	0	0	C
6	0	7	0	0	C
7	0	7	0	0	C
8	7	0	0	0	A
9	0	7	0	0	C
XX
DE	T_SREBP-1_M00749	V_SREBP1_Q6
0	6	0	0	0	A
1	0	6	0	0	C
2	1	3	2	0	S
3	0	6	0	0	C
4	0	5	0	1	C
5	6	0	0	0	A
XX
DE	T_SREBP_M00776	V_SREBP_Q3
0	0	2	0	9	T
1	0	11	0	0	C
2	11	0	0	0	A
3	0	9	2	0	C
4	2	8	1	0	C
5	0	11	0	0	C
6	0	6	1	4	Y
7	11	0	0	0	A
XX

==> SRF.pfm <==
DE	J_MA0083.1_SRF	
0	2	1	39	4	G
1	9	33	2	2	C
2	0	45	1	0	C
3	1	45	0	0	C
4	32	1	0	13	A
5	3	1	0	42	T
6	46	0	0	0	A
7	1	0	0	45	T
8	43	0	0	3	A
9	15	1	0	30	T
10	2	0	44	0	G
11	2	1	43	0	G
XX
DE	T_SRF_M00152	V_SRF_01
0	1	0	0	32	T
1	1	0	31	1	G
2	7	25	0	1	C
3	0	33	0	0	C
4	0	33	0	0	C
5	23	0	0	10	A
6	2	0	0	31	T
7	33	0	0	0	A
8	0	0	0	33	T
9	31	0	0	2	A
10	10	0	0	23	T
11	0	0	33	0	G
12	0	0	33	0	G
XX
DE	T_SRF_M00186	V_SRF_Q6
0	0	21	0	0	C
1	0	21	0	0	C
2	19	0	0	2	A
3	9	1	0	11	W
4	19	0	1	1	A
5	1	2	1	17	T
6	17	0	1	3	A
7	10	2	2	7	W
8	0	0	21	0	G
9	0	0	20	1	G
XX
DE	T_SRF_M00215	V_SRF_C
0	0.0	12.86	0.0	0.0	C
1	0.00	12.86	0.00	0.00	C
2	7.14	1.19	0.00	4.52	W
3	2.65	0.00	0.00	10.20	T
4	9.47	0.00	0.93	2.45	A
5	0.93	1.22	0.00	10.71	T
6	10.80	0.00	0.00	2.06	A
7	3.52	0.00	0.00	9.34	T
8	0.00	0.00	12.86	0.00	G
9	0.00	0.00	12.86	0.00	G
XX
DE	T_SRF_M00810	V_SRF_Q4
0	3	24	0	0	C
1	0	27	0	0	C
2	23	1	2	1	A
3	9	1	0	17	T
4	24	0	2	1	A
5	5	1	1	20	T
6	22	0	2	3	A
7	16	0	1	10	W
8	1	0	26	0	G
9	1	0	26	0	G
XX
DE	T_SRF_M00922	V_SRF_Q5_01
0	0	28	0	1	C
1	22	1	3	3	A
2	12	2	1	14	W
3	26	0	3	0	A
4	5	0	2	22	T
5	26	0	1	2	A
6	14	0	4	11	W
7	1	0	28	0	G
8	1	0	28	0	G
XX
DE	T_SRF_M01007	V_SRF_Q5_02
0	0	52	0	2	C
1	0	52	0	2	C
2	12	5	0	37	T
3	3	0	0	51	T
4	35	2	4	13	A
5	0	1	1	52	T
6	31	1	1	21	W
7	5	2	2	45	T
8	8	0	46	0	G
9	1	0	53	0	G
XX
DE	U_Srf	
0	0.0450638240416241	0.907179599403379	0.0168003433209387	0.0309562332340583	C
1	0.0143842320113149	0.812843025997724	0.00898901261090061	0.163783729380061	C
2	0.588619905118952	0.0453122672033418	0.0502055687862619	0.315862258891444	W
3	0.311986445583098	0.0112794707562629	0.00901392725898264	0.667720156401657	T
4	0.722440795998168	0.0094934220022301	0.0343335302249424	0.23373225177466	A
5	0.23373225177466	0.0343335302249424	0.0094934220022301	0.722440795998168	T
6	0.667720156401657	0.00901392725898264	0.0112794707562629	0.311986445583098	A
7	0.34583582826884	0.0308468689176921	0.019375319335328	0.60394198347814	T
8	0.163783729380061	0.00898901261090061	0.812843025997724	0.0143842320113149	G
9	0.0309562332340583	0.0168003433209387	0.907179599403379	0.0450638240416241	G
XX

==> STAT1.pfm <==
DE	T_STATx_M00223	V_STAT_01
0	0	0	0	14	T
1	2	12	0	0	C
2	0	12	0	2	C
3	0	9	2	3	C
4	4	2	8	0	R
5	0	0	8	6	K
6	13	1	0	0	A
7	14	0	0	0	A
XX
DE	T_STAT_M00259	I_STAT_01
0	2	0	0	28	T
1	0	0	0	30	T
2	0	0	0	30	T
3	0	30	0	0	C
4	2	21	4	3	C
5	4	14	11	1	S
6	3	4	20	3	G
7	0	0	30	0	G
8	30	0	0	0	A
9	30	0	0	0	A
10	30	0	0	0	A
XX
DE	T_STAT_M00777	V_STAT_Q6
0	0	0	0	30	T
1	0	0	1	29	T
2	0	30	0	0	C
3	0	9	1	20	T
4	4	2	14	10	K
5	9	0	21	0	G
6	1	0	23	6	G
XX
DE	J_MA0137.1_STAT1	
0	2	0	13	0	G
1	11	0	4	0	A
2	15	0	0	0	A
3	14	1	0	0	A
4	8	3	3	1	N
5	1	6	2	6	Y
6	0	0	15	0	G
7	15	0	0	0	A
8	15	0	0	0	A
9	15	0	0	0	A
10	0	14	1	0	C
XX
DE	J_MA0137.2_STAT1	
0	10	22	11	2038	T
1	8	14	38	2023	T
2	106	1921	14	44	C
3	23	1900	7	155	C
4	528	762	115	680	N
5	696	31	1292	66	G
6	53	30	1700	302	G
7	1900	124	29	32	A
8	2030	17	23	15	A
XX
DE	T_STAT1_M00224	V_STAT1_01
0	0	0	0	100	T
1	0	0	0	100	T
2	3.9	90.9	2	3.2	C
3	0	100	0	0	C
4	0	32.5	67.5	0	G
5	0	0	100	0	G
6	3.8	0	94.9	1.2	G
7	100	0	0	0	A
8	100	0	0	0	A
XX
DE	T_STAT1_M00492	V_STAT1_02
0	2	2	2	95	T
1	2	3	2	93	T
2	5	89	2	4	C
3	2	95	2	2	C
XX
DE	T_STAT1_M00496	V_STAT1_03
0	15	13	12	60	T
1	0	0	4	96	T
2	2	0	2	96	T
3	29	67	4	0	C
XX

==> STAT2.pfm <==
DE	T_STATx_M00223	V_STAT_01
0	0	0	0	14	T
1	2	12	0	0	C
2	0	12	0	2	C
3	0	9	2	3	C
4	4	2	8	0	R
5	0	0	8	6	K
6	13	1	0	0	A
7	14	0	0	0	A
XX
DE	T_STAT_M00259	I_STAT_01
0	2	0	0	28	T
1	0	0	0	30	T
2	0	0	0	30	T
3	0	30	0	0	C
4	2	21	4	3	C
5	4	14	11	1	S
6	3	4	20	3	G
7	0	0	30	0	G
8	30	0	0	0	A
9	30	0	0	0	A
10	30	0	0	0	A
XX
DE	T_STAT_M00777	V_STAT_Q6
0	0	0	0	30	T
1	0	0	1	29	T
2	0	30	0	0	C
3	0	9	1	20	T
4	4	2	14	10	K
5	9	0	21	0	G
6	1	0	23	6	G
XX

==> TCF12.pfm <==
DE	T_HEB_M00698	V_HEB_Q6
0	0	5	0	0	C
1	0	5	0	0	C
2	3	0	0	2	A
3	0	0	5	0	G
4	0	5	0	0	C
5	0	0	0	5	T
6	0	0	5	0	G
XX

==> TCF4.pfm <==
DE	T_TCF-4_M00671	V_TCF4_Q5
0	0	6	0	0	C
1	0	1	0	5	T
2	0	0	0	6	T
3	0	0	0	6	T
4	0	0	5	1	G
5	6	0	0	0	A
XX

==> USF-1.pfm <==
DE	J_MA0093.1_USF1	
0	0	30	0	0	C
1	30	0	0	0	A
2	0	28	0	2	C
3	1	0	29	0	G
4	0	1	1	28	T
5	0	0	30	0	G
XX
DE	T_USF_M00121	V_USF_01
0	0	58	0	0	C
1	56	1	1	0	A
2	0	55	0	3	C
3	3	0	55	0	G
4	0	1	1	56	T
5	0	0	58	0	G
XX
DE	T_USF_M00122	V_USF_02
0	0	74	1	0	C
1	69	2	3	4	A
2	1	52	13	15	C
3	15	13	52	1	G
4	4	3	2	69	T
5	0	1	74	0	G
XX
DE	T_USF_M00187	V_USF_Q6
0	0	12	0	0	C
1	12	0	0	0	A
2	0	12	0	0	C
3	2	0	8	2	G
4	1	1	3	7	K
5	0	1	10	1	G
XX
DE	T_USF_M00217	V_USF_C
0	0.00	10.07	0.00	0.00	C
1	8.46	1.60	0.00	0.00	A
2	0.00	9.16	0.00	0.90	C
3	1.77	0.90	7.39	0.00	G
4	0.00	0.00	0.00	10.07	T
5	0.00	0.00	10.07	0.00	G
XX
DE	T_USF_M00796	V_USF_Q6_01
0	2	33	0	1	C
1	29	5	1	1	A
2	2	25	7	2	C
3	4	2	30	0	G
4	1	1	3	31	T
5	0	2	34	0	G
6	25	1	7	3	A
XX

==> YY1.pfm <==
DE	J_MA0095.1_YY1	
0	0	16	0	1	C
1	0	17	0	0	C
2	17	0	0	0	A
3	0	0	0	17	T
XX
DE	T_YY1_M00059	V_YY1_01
0	1	13	1	3	C
1	0	18	0	0	C
2	17	1	0	0	A
3	0	0	2	16	T
XX
DE	T_YY1_M00069	V_YY1_02
0	2	0	9	0	G
1	0	11	0	0	C
2	0	11	0	0	C
3	11	0	0	0	A
4	0	0	0	11	T
XX
DE	T_YY1_M00793	V_YY1_Q6
0	1	21	1	0	C
1	0	21	0	2	C
2	21	1	1	0	A
3	0	1	1	21	T
XX
DE	T_YY1_M01035	V_YY1_Q6_02
0	1	31	1	2	C
1	0	35	0	0	C
2	34	0	0	1	A
3	1	0	3	31	T
XX

==> ZBTB33.pfm <==
DE	T_KAISO_M01119	V_KAISO_01
0	0	1	3	28	T
1	0	32	0	0	C
2	0	32	0	0	C
3	0	0	0	32	T
4	0	0	32	0	G
5	0	32	0	0	C
6	2	6	10	14	N
7	30	0	1	1	A
XX

==> ZBTB7A.pfm <==
DE	U_Zbtb7b	
0	0.00594345838661112	0.982493654395496	0.00926488047621722	0.00229800674167564	C
1	0.00572912732313549	0.990327886307822	0.00201749384960847	0.00192549251943413	C
2	0.0126340119168085	0.982154448763122	0.00104441273023447	0.004167126589835	C
3	0.00390649668667004	0.974044108616802	0.0022125632432588	0.0198368314532692	C
XX
DE	T_LRF_M01100_short	V_LRF_Q2
0	4	6	0	1	M
1	0	11	0	0	C
2	0	11	0	0	C
3	0	10	0	1	C
XX
DE	T_LRF_M01100	V_LRF_Q2
0	4	3	4	0	V
1	3 	1 	5 	2 	N
2	3 	2 	5 	1 	N
3	4 	0 	6 	1 	R
4	4 	6 	0 	1 	M
5	0 	11 	0 	0 	C
6	0 	11 	0 	0 	C
7	0 	10 	0 	1 	C
8	2 	8 	0 	1 	C
XX
==> ZEB1.pfm <==
DE	J_MA0103.1_ZEB1	
0	1	34	1	5	C
1	38	0	2	1	A
2	0	40	1	0	C
3	0	38	3	0	C
4	0	1	0	40	T
XX
DE	T_AREB6_M00412	V_AREB6_01
0	12	0	0	0	A
1	0	12	0	0	C
2	0	12	0	0	C
3	0	0	0	12	T
4	0	0	12	0	G
XX
DE	T_AREB6_M00413	V_AREB6_02
0	0	17	0	0	C
1	17	0	0	0	A
2	0	17	0	0	C
3	0	17	0	0	C
4	0	0	0	17	T
XX
DE	T_AREB6_M00414	V_AREB6_03
0	5	0	7	0	R
1	0	12	0	0	C
2	12	0	0	0	A
3	0	11	0	1	C
4	0	11	1	0	C
5	0	0	0	12	T
6	0	0	12	0	G
XX
DE	T_AREB6_M00415	V_AREB6_04
0	0	0	12	0	G
1	0	0	0	12	T
2	0	0	0	12	T
3	0	0	0	12	T
4	0	7	5	0	S
XX
