# Supplementary material for: High Resolution Genome Wide Binding Event Finding and Motif Discovery Reveals Transcription Factor Spatial Binding Constraints
Source: PLoS Comput Biol. 2012 Aug 9;8(8):e1002638. doi: 10.1371/journal.pcbi.1002638 (PMC3415389; doi:10.1371/journal.pcbi.1002638)
Supplement: Dataset S2 — GEM discovered primary and secondary motif matrices from ENCODE data. (TXT) [file pcbi.1002638.s002.txt]

==> AP-2alpha_Snyder_HeLa-S3.gem.pfm <==
DE	AP-2alpha_Snyder	
0	47	726	684	104	S
1	0	1560	0	0	C
2	0	1560	0	0	C
3	0	149	26	1386	T
4	0	170	1391	0	G
5	537	94	930	0	R
6	0	0	1560	0	G
7	0	0	1560	0	G
8	110	811	541	99	S
XX
DE	AP-2alpha_Snyder_v2	
0	0	0	0	641	T
1	0	0	641	0	G
2	0	641	0	0	C
3	0	641	0	0	C
4	0	641	0	0	C
5	0	0	0	641	T
XX
DE	AP-2alpha_Snyder_v3	
0	0	0	0	347	T
1	0	0	347	0	G
2	313	34	0	0	A
3	0	0	347	0	G
4	0	0	0	347	T
5	0	347	0	0	C
6	347	0	0	0	A
XX
DE	AP-2alpha_Snyder_v4	
0	1	337	1	1	C
1	1	337	1	1	C
2	106	232	1	1	C
3	337	1	1	1	A
4	1	1	337	1	G
5	1	1	337	1	G
6	1	1	337	1	G
XX

==> AP-2gamma_Snyder_HeLa-S3.gem.pfm <==
DE	AP-2gamma_Snyder	
0	109	579	853	128	S
1	0	1669	0	0	C
2	0	1669	0	0	C
3	0	1065	134	471	C
4	0	1515	155	0	C
5	1378	35	171	86	A
6	0	0	1669	0	G
7	0	0	1669	0	G
8	138	715	744	73	S
XX
DE	AP-2gamma_Snyder_v2	
0	0	0	0	370	T
1	0	0	370	0	G
2	337	33	0	0	A
3	0	0	370	0	G
4	0	0	0	370	T
5	0	370	0	0	C
6	370	0	0	0	A
XX
DE	AP-2gamma_Snyder_v3	
0	0	317	0	0	C
1	271	0	47	0	A
2	0	0	317	0	G
3	0	0	317	0	G
4	0	0	317	0	G
5	0	317	0	0	C
6	250	0	67	0	A
XX
DE	AP-2gamma_Snyder_v4	
0	34	216	1	1	C
1	249	1	1	1	A
2	1	1	249	1	G
3	1	249	1	1	C
4	1	1	249	1	G
5	1	79	139	33	S
6	1	249	1	1	C
XX

==> BHLHE40-v041610.1_Myers_HepG2.gem.pfm <==
DE	BHLHE40-v041610.	
0	136	140	1112	570	K
1	87	1862	4	5	C
2	1957	0	0	0	A
3	0	1957	0	0	C
4	0	0	1957	0	G
5	120	162	101	1576	T
6	23	33	1761	141	G
XX

==> CEBPB_Snyder_HepG2-forskolin.gem.pfm <==
DE	CEBPB_Snyder_Hep	
0	0	19	0	1300	T
1	0	0	97	1222	T
2	68	0	1191	60	G
3	151	111	156	902	T
4	0	0	1319	0	G
5	115	1114	0	91	C
6	1319	0	0	0	A
7	1319	0	0	0	A
XX
DE	CEBPB_Snyder_Hep_v2	
0	0	0	0	928	T
1	0	0	919	9	G
2	695	42	0	192	A
3	104	149	78	597	T
4	0	0	928	0	G
5	53	843	0	32	C
6	928	0	0	0	A
7	928	0	0	0	A
XX
DE	CEBPB_Snyder_Hep_v3	
0	1	1	1	328	T
1	1	1	1	328	T
2	36	1	285	8	G
3	1	328	1	1	C
4	1	34	295	1	G
5	214	1	12	103	A
6	328	1	1	1	A
7	321	1	8	1	A
XX
DE	CEBPB_Snyder_Hep_v4	
0	22	51	6	245	T
1	10	10	226	78	G
2	9	24	281	11	G
3	35	273	3	13	C
4	0	0	323	0	G
5	0	323	0	0	C
6	323	0	0	0	A
7	314	0	8	1	A
XX
DE	CEBPB_Snyder_Hep_v5	
0	10	2	25	383	T
1	2	2	414	2	G
2	155	2	2	261	T
3	2	414	2	2	C
4	414	2	2	2	A
5	2	414	2	2	C
6	414	2	2	2	A
XX
DE	CEBPB_Snyder_Hep_v6	
0	3	3	279	3	G
1	3	3	3	279	T
2	3	3	279	3	G
3	3	279	3	3	C
4	279	3	3	3	A
5	3	3	279	3	G
6	3	3	3	279	T
XX

==> c-Fos_Snyder_HeLa-S3.gem.pfm <==
DE	c-Fos_Snyder_HeL	
0	0	10	0	2703	T
1	0	0	2504	209	G
2	2692	21	0	0	A
3	0	0	2456	258	G
4	0	0	0	2713	T
5	87	2626	0	0	C
6	2713	0	0	0	A
XX
DE	c-Fos_Snyder_HeL_v2	
0	173	0	125	0	R
1	0	298	0	0	C
2	298	0	0	0	A
3	0	0	0	298	T
4	0	0	0	298	T
5	0	298	0	0	C
6	0	298	0	0	C
XX

==> c-Jun_Snyder_GM12878.gem.pfm <==
DE	c-Jun_Snyder_GM1	
0	0	0	0	1877	T
1	0	0	1653	224	G
2	1877	0	0	0	A
3	180	1697	0	0	C
4	0	0	0	1877	T
5	194	1683	0	0	C
6	1877	0	0	0	A
XX
DE	c-Jun_Snyder_GM1_v2	
0	555	1	1	1	A
1	1	241	315	1	S
2	1	1	1	555	T
3	1	1	1	555	T
4	1	1	1	555	T
5	1	555	1	1	C
6	555	1	1	1	A
XX
DE	c-Jun_Snyder_GM1_v3	
0	1033	0	0	0	A
1	0	702	331	0	C
2	0	32	0	1001	T
3	0	70	963	0	G
4	1033	0	0	0	A
5	859	0	175	0	A
6	1033	0	0	0	A
XX
DE	c-Jun_Snyder_GM1_v4	
0	0	0	372	0	G
1	0	0	0	372	T
2	0	0	372	0	G
3	0	0	372	0	G
4	0	0	0	372	T
5	0	0	0	372	T
6	121	0	0	251	T
XX
DE	c-Jun_Snyder_GM1_v5	
0	0	207	0	90	C
1	297	0	0	0	A
2	0	0	297	0	G
3	0	0	0	297	T
4	0	297	0	0	C
5	297	0	0	0	A
6	0	0	0	297	T
XX
DE	c-Jun_Snyder_GM1_v6	
0	0	0	293	0	G
1	293	0	0	0	A
2	293	0	0	0	A
3	293	0	0	0	A
4	0	0	0	293	T
5	0	0	293	0	G
6	293	0	0	0	A
XX
DE	c-Jun_Snyder_GM1_v7	
0	233	14	58	24	A
1	1	1	328	1	G
2	1	1	328	1	G
3	328	1	1	1	A
4	328	1	1	1	A
5	1	1	328	1	G
6	1	1	1	328	T
XX

==> c-Jun_Snyder_HeLa-S3.gem.pfm <==
DE	c-Jun_Snyder_HeL	
0	0	11	0	2822	T
1	0	0	2663	170	G
2	2747	24	0	62	A
3	343	0	2491	0	G
4	0	0	0	2833	T
5	120	2714	0	0	C
6	2833	0	0	0	A
XX
DE	c-Jun_Snyder_HeL_v2	
0	222	2	543	38	G
1	1	1	803	1	G
2	803	1	1	1	A
3	803	1	1	1	A
4	1	1	1	803	T
5	1	1	803	1	G
XX
DE	c-Jun_Snyder_HeL_v3	
0	170	1	145	1	R
1	314	1	1	1	A
2	1	1	1	314	T
3	1	1	314	1	G
4	314	1	1	1	A
5	1	314	1	1	C
6	1	1	35	280	T
XX
DE	c-Jun_Snyder_HeL_v4	
0	0	0	0	386	T
1	0	0	360	26	G
2	386	0	0	0	A
3	0	257	0	129	C
4	133	0	253	0	G
5	18	350	0	19	C
6	386	0	0	0	A
XX

==> c-Jun_Snyder_HUVEC.gem.pfm <==
DE	c-Jun_Snyder_HUV	
0	0	0	0	2832	T
1	0	37	2669	126	G
2	2832	0	0	0	A
3	0	2489	0	343	C
4	0	0	43	2789	T
5	216	2617	0	0	C
6	2821	0	12	0	A
XX
DE	c-Jun_Snyder_HUV_v2	
0	900	0	0	0	A
1	0	314	0	586	T
2	0	0	0	900	T
3	0	0	0	900	T
4	0	900	0	0	C
5	0	900	0	0	C
6	0	0	0	900	T
XX
DE	c-Jun_Snyder_HUV_v3	
0	0	0	0	417	T
1	0	0	417	0	G
2	417	0	0	0	A
3	0	82	0	335	T
4	0	0	417	0	G
5	99	0	0	318	T
6	0	417	0	0	C
XX
DE	c-Jun_Snyder_HUV_v4	
0	0	487	0	252	C
1	179	0	0	560	T
2	0	0	0	739	T
3	0	739	0	0	C
4	0	739	0	0	C
5	0	0	18	721	T
6	0	0	739	0	G
XX
DE	c-Jun_Snyder_HUV_v5	
0	263	0	0	0	A
1	0	136	128	0	S
2	263	0	0	0	A
3	263	0	0	0	A
4	0	0	0	263	T
5	0	0	263	0	G
6	263	0	0	0	A
XX

==> c-Jun_Snyder_K562.gem.pfm <==
DE	c-Jun_Snyder_K56	
0	0	4	0	1897	T
1	0	0	1850	50	G
2	1849	24	0	28	A
3	71	415	1398	17	G
4	0	0	0	1900	T
5	0	1900	0	0	C
6	1900	0	0	0	A
7	13	360	160	1368	T
XX
DE	c-Jun_Snyder_K56_v2	
0	0	0	0	624	T
1	0	0	583	41	G
2	589	0	0	35	A
3	0	624	0	0	C
4	290	192	143	0	N
5	0	0	0	624	T
6	0	624	0	0	C
7	600	0	0	24	A
XX
DE	c-Jun_Snyder_K56_v3	
0	1	394	29	1	C
1	1	38	1	384	T
2	1	1	1	422	T
3	422	1	1	1	A
4	1	1	1	422	T
5	1	422	1	1	C
6	42	1	1	381	T
XX
DE	c-Jun_Snyder_K56_v4	
0	11	64	185	4	G
1	10	83	1	169	T
2	1	261	1	1	C
3	261	1	1	1	A
4	1	261	1	1	C
5	1	57	206	1	G
6	5	7	3	248	T
7	4	19	227	13	G
XX

==> c-Jun_Snyder_K562-IFNa6h.gem.pfm <==
DE	c-Jun_Snyder_K56	
0	0	0	0	2574	T
1	0	0	2551	23	G
2	2574	0	0	0	A
3	77	1258	1227	12	S
4	0	0	8	2566	T
5	42	2532	0	0	C
6	2569	0	5	0	A
7	34	364	213	1965	T
XX
DE	c-Jun_Snyder_K56_v2	
0	733	30	32	312	A
1	5	1	1100	1	G
2	1106	0	0	0	A
3	0	0	0	1106	T
4	1106	0	0	0	A
5	1106	0	0	0	A
6	228	70	742	67	G
XX
DE	c-Jun_Snyder_K56_v3	
0	327	105	192	18	R
1	0	0	0	641	T
2	0	0	601	40	G
3	614	0	0	27	A
4	0	641	0	0	C
5	271	190	133	47	N
6	0	0	0	641	T
7	0	641	0	0	C
8	641	0	0	0	A
XX

==> c-Jun_Snyder_K562-IFNg30.gem.pfm <==
DE	c-Jun_Snyder_K56	
0	0	0	0	2120	T
1	6	0	2063	52	G
2	2083	11	0	27	A
3	84	462	1549	26	G
4	0	0	0	2120	T
5	22	2098	0	0	C
6	2120	0	0	0	A
7	17	319	165	1621	T
XX
DE	c-Jun_Snyder_K56_v2	
0	578	12	1	73	A
1	1	1	662	1	G
2	662	1	1	1	A
3	1	1	1	662	T
4	628	1	1	35	A
5	662	1	1	1	A
6	65	1	551	48	G
7	154	94	377	40	N
XX
DE	c-Jun_Snyder_K56_v3	
0	0	0	0	583	T
1	0	0	583	0	G
2	583	0	0	0	A
3	57	85	183	258	N
4	0	0	583	0	G
5	29	0	0	554	T
6	31	552	0	0	C
7	583	0	0	0	A
XX
DE	c-Jun_Snyder_K56_v4	
0	2	2	293	2	G
1	2	2	2	293	T
2	2	2	293	2	G
3	2	2	293	2	G
4	2	2	293	2	G
5	133	2	2	162	W
6	2	2	293	2	G
XX

==> c-Jun_Snyder_K562-IFNg6h.gem.pfm <==
DE	c-Jun_Snyder_K56	
0	10	0	0	2507	T
1	0	0	2447	71	G
2	2485	12	0	21	A
3	95	510	1887	26	G
4	0	0	0	2517	T
5	37	2480	0	0	C
6	2517	0	0	0	A
7	15	346	150	2007	T
XX
DE	c-Jun_Snyder_K56_v2	
0	0	0	0	676	T
1	0	0	676	0	G
2	676	0	0	0	A
3	45	92	193	347	N
4	0	78	598	0	G
5	0	0	0	676	T
6	56	620	0	0	C
7	676	0	0	0	A
XX
DE	c-Jun_Snyder_K56_v3	
0	499	15	1	94	A
1	1	1	607	1	G
2	607	1	1	1	A
3	1	1	1	607	T
4	607	1	1	1	A
5	570	1	38	1	A
6	1	81	527	1	G
7	378	99	131	1	A
XX

==> c-Myc_Crawford_GM12878.gem.pfm <==
DE	c-Myc_Crawford_G	
0	0	1136	0	0	C
1	1136	0	0	0	A
2	0	1014	0	122	C
3	148	0	988	0	G
4	0	714	0	422	C
5	0	0	1136	0	G
XX
DE	c-Myc_Crawford_G_v2	
0	0	293	0	0	C
1	0	0	293	0	G
2	0	0	0	293	T
3	0	0	293	0	G
4	0	0	293	0	G
5	0	293	0	0	C
XX

==> c-Myc_Crawford_HeLa-S3.gem.pfm <==
DE	c-Myc_Crawford_H	
0	41	1261	23	19	C
1	1063	0	281	0	A
2	0	1344	0	0	C
3	443	0	901	0	G
4	121	0	0	1224	T
5	11	23	1283	29	G
XX
DE	c-Myc_Crawford_H_v2	
0	14	42	657	7	G
1	1	718	1	1	C
2	1	1	718	1	G
3	1	1	1	718	T
4	5	27	670	18	G
XX
DE	c-Myc_Crawford_H_v3	
0	64	32	84	392	T
1	0	0	571	0	G
2	571	0	0	0	A
3	0	72	499	0	G
4	0	0	0	571	T
5	0	571	0	0	C
6	571	0	0	0	A
XX

==> c-Myc_Crawford_HepG2.gem.pfm <==
DE	c-Myc_Crawford_H	
0	26	637	67	7	C
1	0	736	0	0	C
2	608	0	128	0	A
3	0	632	0	104	C
4	57	0	680	0	G
5	50	23	0	664	T
6	0	0	736	0	G
XX
DE	c-Myc_Crawford_H_v2	
0	9	0	377	0	G
1	0	357	0	28	C
2	8	0	377	0	G
3	0	329	0	56	C
4	13	0	372	0	G
5	0	305	0	80	C
6	0	0	350	35	G
XX

==> c-Myc_Crawford_HUVEC.gem.pfm <==
DE	c-Myc_Crawford_H	
0	42	631	48	43	C
1	0	763	0	0	C
2	569	0	110	85	A
3	0	655	0	108	C
4	0	0	763	0	G
5	0	31	0	732	T
6	11	45	674	34	G
XX
DE	c-Myc_Crawford_H_v2	
0	0	0	0	313	T
1	0	0	313	0	G
2	313	0	0	0	A
3	0	313	0	0	C
4	0	0	62	251	T
5	0	313	0	0	C
6	313	0	0	0	A
XX
DE	c-Myc_Crawford_H_v3	
0	40	70	495	59	G
1	1	662	1	1	C
2	1	1	662	1	G
3	1	1	1	662	T
4	1	1	662	1	G
5	9	501	2	152	C
XX
DE	c-Myc_Crawford_H_v4	
0	25	295	37	32	C
1	388	0	0	0	A
2	0	388	0	0	C
3	0	0	0	388	T
4	0	0	0	388	T
5	0	388	0	0	C
6	0	388	0	0	C
7	20	62	83	224	N
XX
DE	c-Myc_Crawford_H_v5	
0	1	1	308	1	G
1	1	265	1	44	C
2	34	275	1	1	C
3	308	1	1	1	A
4	1	207	1	102	C
5	1	1	308	1	G
6	1	308	1	1	C
XX

==> c-Myc_Crawford_K562.gem.pfm <==
DE	c-Myc_Crawford_K	
0	10	1418	7	10	C
1	1443	0	0	0	A
2	0	1132	0	311	C
3	0	0	1443	0	G
4	158	297	0	989	T
5	15	41	1327	60	G
XX
DE	c-Myc_Crawford_K_v2	
0	0	0	501	0	G
1	0	501	0	0	C
2	0	0	501	0	G
3	0	501	0	0	C
4	0	501	0	0	C
5	0	0	501	0	G
XX
DE	c-Myc_Crawford_K_v3	
0	261	155	0	0	A
1	0	0	416	0	G
2	0	416	0	0	C
3	0	0	416	0	G
4	0	416	0	0	C
5	0	0	416	0	G
XX

==> c-Myc_Crawford_MCF-7-estrogen.gem.pfm <==
DE	c-Myc_Crawford_M	
0	24	610	82	6	C
1	0	706	0	15	C
2	570	0	89	62	A
3	0	602	0	119	C
4	48	0	673	0	G
5	12	23	0	686	T
6	0	0	721	0	G
XX
DE	c-Myc_Crawford_M_v2	
0	160	1	351	1	G
1	1	1	1	510	T
2	1	1	510	1	G
3	1	1	1	510	T
4	1	1	510	1	G
5	1	510	1	1	C
XX
DE	c-Myc_Crawford_M_v3	
0	19	0	506	0	G
1	0	497	0	28	C
2	0	86	405	34	G
3	0	105	0	420	T
4	0	0	525	0	G
5	0	478	0	48	C
6	42	54	396	34	G
XX

==> c-Myc_Crawford_MCF-7.gem.pfm <==
DE	c-Myc_Crawford_M	
0	0	1409	0	0	C
1	1221	0	189	0	A
2	0	757	0	652	Y
3	0	0	1409	0	G
4	0	0	0	1409	T
5	0	0	1409	0	G
XX
DE	c-Myc_Crawford_M_v2	
0	38	1208	37	33	C
1	1272	0	44	0	A
2	0	1316	0	0	C
3	1177	0	139	0	A
4	0	1316	0	0	C
5	1183	94	2	39	A
XX
DE	c-Myc_Crawford_M_v3	
0	109	1	481	1	G
1	1	1	1	590	T
2	1	1	590	1	G
3	1	590	1	1	C
4	171	1	420	1	G
5	1	590	1	1	C
XX
DE	c-Myc_Crawford_M_v4	
0	353	0	0	0	A
1	0	353	0	0	C
2	353	0	0	0	A
3	0	353	0	0	C
4	353	0	0	0	A
5	0	353	0	0	C
XX
DE	c-Myc_Crawford_M_v5	
0	1	256	1	1	C
1	1	1	256	1	G
2	91	1	1	166	T
3	1	256	1	1	C
4	256	1	1	1	A
5	1	256	1	1	C
XX

==> c-Myc_Crawford_MCF-7-vehicle.gem.pfm <==
DE	c-Myc_Crawford_M	
0	0	556	0	0	C
1	556	0	0	0	A
2	0	556	0	0	C
3	0	0	556	0	G
4	110	205	0	242	Y
5	0	0	556	0	G
XX
DE	c-Myc_Crawford_M_v2	
0	0	487	0	0	C
1	0	0	487	0	G
2	35	0	0	452	T
3	0	314	173	0	C
4	122	0	365	0	G
5	0	487	0	0	C
XX
DE	c-Myc_Crawford_M_v3	
0	0	325	0	0	C
1	0	0	325	0	G
2	0	325	0	0	C
3	0	0	0	325	T
4	0	0	325	0	G
5	0	325	0	0	C
XX
DE	c-Myc_Crawford_M_v4	
0	113	0	187	0	G
1	0	300	0	0	C
2	300	0	0	0	A
3	0	300	0	0	C
4	0	0	300	0	G
5	0	300	0	0	C
XX

==> c-Myc_Snyder_GM12878.gem.pfm <==
DE	c-Myc_Snyder_GM1	
0	0	1735	0	0	C
1	1516	0	219	0	A
2	0	970	0	765	Y
3	0	0	1735	0	G
4	168	0	0	1567	T
5	0	0	1735	0	G
XX
DE	c-Myc_Snyder_GM1_v2	
0	0	0	423	0	G
1	0	0	0	423	T
2	0	0	423	0	G
3	0	0	423	0	G
4	0	0	0	423	T
5	0	0	0	423	T
XX

==> c-Myc_Snyder_HeLa-S3.gem.pfm <==
DE	c-Myc_Snyder_HeL	
0	0	545	0	0	C
1	373	0	172	0	A
2	0	545	0	0	C
3	0	0	545	0	G
4	99	0	0	446	T
5	0	0	545	0	G
XX
DE	c-Myc_Snyder_HeL_v2	
0	79	44	118	432	T
1	0	0	672	0	G
2	540	133	0	0	A
3	0	64	608	0	G
4	0	0	0	672	T
5	0	672	0	0	C
6	672	0	0	0	A
XX
DE	c-Myc_Snyder_HeL_v3	
0	0	0	312	0	G
1	0	312	0	0	C
2	0	0	312	0	G
3	0	208	0	104	C
4	79	0	233	0	G
5	0	312	0	0	C
XX
DE	c-Myc_Snyder_HeL_v4	
0	327	0	0	0	A
1	0	0	327	0	G
2	0	327	0	0	C
3	0	0	327	0	G
4	0	327	0	0	C
5	0	235	92	0	C
XX

==> c-Myc_Snyder_K562.gem.pfm <==
DE	c-Myc_Snyder_K56	
0	40	1422	32	23	C
1	1516	0	0	0	A
2	0	1109	0	407	C
3	0	0	1516	0	G
4	100	389	0	1028	T
5	13	29	1438	37	G
XX
DE	c-Myc_Snyder_K56_v2	
0	0	630	0	0	C
1	0	0	426	204	G
2	0	630	0	0	C
3	156	0	474	0	G
4	0	630	0	0	C
5	0	0	630	0	G
XX
DE	c-Myc_Snyder_K56_v3	
0	163	21	18	90	W
1	0	0	291	0	G
2	291	0	0	0	A
3	0	0	0	291	T
4	291	0	0	0	A
5	291	0	0	0	A
6	0	0	291	0	G
XX
DE	c-Myc_Snyder_K56_v4	
0	1	450	1	1	C
1	1	1	450	1	G
2	1	1	1	450	T
3	1	450	1	1	C
4	450	1	1	1	A
XX
DE	c-Myc_Snyder_K56_v5	
0	0	0	0	283	T
1	0	0	0	283	T
2	0	283	0	0	C
3	0	283	0	0	C
4	0	0	283	0	G
5	0	0	283	0	G
XX
DE	c-Myc_Snyder_K56_v6	
0	0	408	0	0	C
1	0	0	408	0	G
2	0	0	0	408	T
3	0	100	308	0	G
4	0	0	408	0	G
5	0	288	0	120	C
XX

==> c-Myc_Snyder_K562-IFNa30.gem.pfm <==
DE	c-Myc_Snyder_K56	
0	0	1759	0	0	C
1	1592	0	0	167	A
2	0	1759	0	0	C
3	471	0	1288	0	G
4	0	290	0	1469	T
5	0	0	1759	0	G
XX
DE	c-Myc_Snyder_K56_v2	
0	0	0	312	0	G
1	312	0	0	0	A
2	0	0	0	312	T
3	312	0	0	0	A
4	312	0	0	0	A
5	0	0	312	0	G
XX
DE	c-Myc_Snyder_K56_v3	
0	25	470	41	64	C
1	1	1	1	598	T
2	1	1	1	598	T
3	1	598	1	1	C
4	1	598	1	1	C
5	1	1	598	1	G
XX
DE	c-Myc_Snyder_K56_v4	
0	0	296	0	0	C
1	139	0	157	0	R
2	0	0	0	296	T
3	0	0	296	0	G
4	0	296	0	0	C
5	0	0	296	0	G
XX
DE	c-Myc_Snyder_K56_v5	
0	0	356	0	0	C
1	0	0	356	0	G
2	0	0	0	356	T
3	0	0	356	0	G
4	115	0	241	0	G
5	0	356	0	0	C
XX

==> c-Myc_Snyder_K562-IFNa6h.gem.pfm <==
DE	c-Myc_Snyder_K56	
0	0	1383	0	0	C
1	1077	0	306	0	A
2	0	1383	0	0	C
3	405	0	978	0	G
4	0	0	0	1383	T
5	0	0	1383	0	G
XX
DE	c-Myc_Snyder_K56_v2	
0	0	0	334	0	G
1	334	0	0	0	A
2	0	0	0	334	T
3	334	0	0	0	A
4	334	0	0	0	A
5	0	0	334	0	G
XX
DE	c-Myc_Snyder_K56_v3	
0	1	596	1	1	C
1	1	1	596	1	G
2	1	1	1	596	T
3	1	1	596	1	G
4	1	263	1	334	Y
5	20	44	487	47	G
XX
DE	c-Myc_Snyder_K56_v4	
0	0	275	0	0	C
1	0	275	0	0	C
2	0	0	275	0	G
3	0	0	275	0	G
4	275	0	0	0	A
5	275	0	0	0	A
XX

==> c-Myc_Snyder_K562-IFNg6h.gem.pfm <==
DE	c-Myc_Snyder_K56	
0	0	1407	0	0	C
1	1215	0	0	192	A
2	0	1407	0	0	C
3	441	0	966	0	G
4	0	236	0	1171	T
5	0	0	1407	0	G
XX
DE	c-Myc_Snyder_K56_v2	
0	217	14	23	89	A
1	0	0	342	0	G
2	342	0	0	0	A
3	0	0	0	342	T
4	342	0	0	0	A
5	342	0	0	0	A
6	0	0	342	0	G
XX
DE	c-Myc_Snyder_K56_v3	
0	0	0	273	0	G
1	0	185	0	88	C
2	0	273	0	0	C
3	273	0	0	0	A
4	0	273	0	0	C
5	0	0	273	0	G
XX

==> CTCF_Bernstein_GM12878.gem.pfm <==
DE	CTCF_Bernstein_G	
0	60	1600	48	44	C
1	1187	113	237	215	A
2	120	931	610	92	S
3	216	819	167	549	N
4	1577	15	70	90	A
5	0	0	1751	0	G
6	772	0	979	0	R
7	0	0	1077	675	G
8	0	0	1751	0	G
9	0	0	1751	0	G
10	9	1724	2	16	C
11	959	70	629	94	R
XX
DE	CTCF_Bernstein_G_v2	
0	29	993	29	0	C
1	0	1050	0	0	C
2	844	69	20	118	A
3	0	982	68	0	C
4	106	254	0	690	T
5	1050	0	0	0	A
6	0	0	1050	0	G
7	320	126	535	69	R
8	137	95	512	307	N
9	80	102	793	76	G
XX
DE	CTCF_Bernstein_G_v3	
0	18	19	566	13	G
1	0	79	536	0	G
2	0	615	0	0	C
3	0	0	615	0	G
4	0	615	0	0	C
5	27	127	26	437	T
XX
DE	CTCF_Bernstein_G_v4	
0	1	1	1	287	T
1	1	1	287	1	G
2	1	1	287	1	G
3	1	1	1	287	T
4	1	1	287	1	G
5	1	287	1	1	C
6	1	123	1	165	Y
XX
DE	CTCF_Bernstein_G_v5	
0	0	167	274	0	G
1	0	441	0	0	C
2	441	0	0	0	A
3	0	0	441	0	G
4	0	441	0	0	C
5	441	0	0	0	A
6	0	89	353	0	G
XX
DE	CTCF_Bernstein_G_v6	
0	92	1	286	1	G
1	1	377	1	1	C
2	377	1	1	1	A
3	1	377	1	1	C
4	1	1	1	377	T
5	55	1	323	1	G
6	1	286	1	91	C
XX

==> CTCF_Bernstein_H1-hESC.gem.pfm <==
DE	CTCF_Bernstein_H	
0	81	522	66	685	Y
1	0	0	1353	0	G
2	0	1353	0	0	C
3	0	1353	0	0	C
4	443	910	0	0	C
5	0	790	0	563	Y
6	0	1353	0	0	C
7	22	16	9	1306	T
8	342	173	682	156	N
9	74	509	654	118	S
10	206	200	102	846	T
11	34	53	1202	65	G
XX
DE	CTCF_Bernstein_H_v2	
0	73	1230	128	71	C
1	24	1434	22	21	C
2	1267	38	38	160	A
3	0	1018	483	0	C
4	104	759	0	639	Y
5	1501	0	0	0	A
6	3	5	1484	10	G
7	365	134	941	62	G
8	236	163	713	390	N
9	134	179	1070	118	G
XX
DE	CTCF_Bernstein_H_v3	
0	1	1	717	1	G
1	1	717	1	1	C
2	717	1	1	1	A
3	1	1	717	1	G
4	1	600	1	118	C
5	717	1	1	1	A
XX
DE	CTCF_Bernstein_H_v4	
0	286	33	176	42	R
1	4	22	491	20	G
2	0	536	0	0	C
3	0	0	536	0	G
4	0	536	0	0	C
5	7	516	8	5	C
6	106	324	69	38	C
7	28	292	59	158	Y
XX
DE	CTCF_Bernstein_H_v5	
0	265	1	1	1	A
1	1	1	265	1	G
2	113	1	154	1	R
3	1	1	265	1	G
4	1	1	1	265	T
5	1	1	265	1	G
6	1	265	1	1	C
XX

==> CTCF_Bernstein_HeLa-S3.gem.pfm <==
DE	CTCF_Bernstein_H	
0	51	1084	49	32	C
1	824	82	148	163	A
2	89	608	454	66	S
3	147	603	130	337	N
4	1216	0	0	0	A
5	0	0	1216	0	G
6	733	0	483	0	A
7	0	0	1032	185	G
8	0	26	1190	0	G
9	0	0	1216	0	G
10	0	1216	0	0	C
11	617	81	431	88	R
XX
DE	CTCF_Bernstein_H_v2	
0	35	992	19	0	C
1	0	1046	0	0	C
2	837	64	15	131	A
3	0	983	64	0	C
4	100	308	0	638	T
5	1046	0	0	0	A
6	0	0	1046	0	G
7	324	124	527	72	R
8	155	91	489	312	N
9	73	105	777	92	G
XX
DE	CTCF_Bernstein_H_v3	
0	1	1	486	1	G
1	1	1	486	1	G
2	1	486	1	1	C
3	486	1	1	1	A
4	1	123	364	1	G
5	1	404	1	83	C
6	486	1	1	1	A
XX
DE	CTCF_Bernstein_H_v4	
0	1	1	358	25	G
1	1	382	1	1	C
2	1	1	382	1	G
3	1	382	1	1	C
4	1	382	1	1	C
5	97	227	1	60	M
6	1	325	1	58	C
XX
DE	CTCF_Bernstein_H_v5	
0	83	0	216	0	G
1	0	259	0	40	C
2	299	0	0	0	A
3	0	299	0	0	C
4	0	0	0	299	T
5	35	0	264	0	G
6	0	299	0	0	C
XX

==> CTCF_Bernstein_HepG2.gem.pfm <==
DE	CTCF_Bernstein_H	
0	104	2476	86	63	C
1	1939	192	308	290	A
2	180	1592	865	93	S
3	229	1376	195	929	Y
4	2546	31	72	80	A
5	4	4	2716	5	G
6	1130	39	1545	16	R
7	93	30	1759	847	G
8	35	42	2626	25	G
9	108	136	2354	131	G
XX
DE	CTCF_Bernstein_H_v2	
0	1	1	492	1	G
1	1	492	1	1	C
2	1	1	492	1	G
3	1	492	1	1	C
4	1	492	1	1	C
5	137	292	1	64	M
6	1	393	1	100	C
XX
DE	CTCF_Bernstein_H_v3	
0	1	588	1	1	C
1	1	1	1	588	T
2	1	1	588	1	G
3	1	588	1	1	C
4	230	1	1	358	T
5	1	1	588	1	G
6	1	1	588	1	G
XX
DE	CTCF_Bernstein_H_v4	
0	1	1	601	151	G
1	1	1	751	1	G
2	1	751	1	1	C
3	751	1	1	1	A
4	1	130	621	1	G
5	1	637	1	115	C
6	751	1	1	1	A
XX
DE	CTCF_Bernstein_H_v5	
0	1	459	1	1	C
1	1	1	1	459	T
2	313	1	1	147	A
3	1	1	459	1	G
4	1	38	85	337	T
5	1	1	459	1	G
6	1	46	414	1	G
XX
DE	CTCF_Bernstein_H_v6	
0	1	1	402	1	G
1	1	357	1	46	C
2	402	1	1	1	A
3	1	1	402	1	G
4	1	1	1	402	T
5	1	1	334	69	G
6	1	285	1	118	C
XX
DE	CTCF_Bernstein_H_v7	
0	9	177	29	102	Y
1	10	282	17	8	C
2	1	1	1	314	T
3	57	1	258	1	G
4	1	1	314	1	G
5	1	314	1	1	C
6	1	1	314	1	G
XX

==> CTCF_Bernstein_HMEC.gem.pfm <==
DE	CTCF_Bernstein_H	
0	322	2048	305	287	C
1	89	2719	88	67	C
2	2225	153	289	295	A
3	171	1935	757	99	C
4	312	1301	207	1142	Y
5	2654	40	141	127	A
6	0	0	2961	0	G
7	1325	98	1485	54	R
8	106	38	1949	869	G
9	48	54	2823	37	G
10	105	95	2644	117	G
XX
DE	CTCF_Bernstein_H_v2	
0	1	1	1059	1	G
1	1	1	1059	1	G
2	1	1059	1	1	C
3	1059	1	1	1	A
4	1	1	1059	1	G
5	1	574	1	486	Y
XX
DE	CTCF_Bernstein_H_v3	
0	1	1	974	1	G
1	1	1	974	1	G
2	1	974	1	1	C
3	363	1	611	1	G
4	1	974	1	1	C
5	1	211	1	764	T
XX
DE	CTCF_Bernstein_H_v4	
0	0	1284	0	0	C
1	1284	0	0	0	A
2	0	310	974	0	G
3	0	1071	0	213	C
4	1284	0	0	0	A
5	0	0	1284	0	G
XX
DE	CTCF_Bernstein_H_v5	
0	1	340	1	1	C
1	1	1	340	1	G
2	1	340	1	1	C
3	1	240	1	100	C
4	340	1	1	1	A
5	1	1	340	1	G
XX
DE	CTCF_Bernstein_H_v6	
0	1	306	1	1	C
1	1	1	1	306	T
2	1	1	1	306	T
3	1	1	306	1	G
4	1	1	1	306	T
5	1	1	306	1	G
XX

==> CTCF_Bernstein_HSMM.gem.pfm <==
DE	CTCF_Bernstein_H	
0	221	1499	265	240	C
1	0	2225	0	0	C
2	1998	0	45	182	A
3	0	2021	205	0	C
4	294	843	0	1088	Y
5	2225	0	0	0	A
6	0	0	2225	0	G
7	836	242	1061	88	R
8	239	166	1083	737	K
9	146	157	1810	113	G
10	182	254	1534	256	G
XX
DE	CTCF_Bernstein_H_v2	
0	45	50	1483	31	G
1	1	1607	1	1	C
2	1607	1	1	1	A
3	1	1	1607	1	G
4	1	1149	1	459	C
5	1326	134	63	85	A
XX
DE	CTCF_Bernstein_H_v3	
0	0	0	379	221	G
1	23	0	577	0	G
2	0	0	600	0	G
3	0	600	0	0	C
4	0	0	600	0	G
5	0	600	0	0	C
XX
DE	CTCF_Bernstein_H_v4	
0	1	1	488	1	G
1	1	1	488	1	G
2	1	488	1	1	C
3	488	1	1	1	A
4	1	1	488	1	G
5	1	1	1	488	T
XX
DE	CTCF_Bernstein_H_v5	
0	1	317	1	1	C
1	1	1	317	1	G
2	1	317	1	1	C
3	1	193	1	124	C
4	317	1	1	1	A
5	1	1	317	1	G
XX
DE	CTCF_Bernstein_H_v6	
0	1	255	1	1	C
1	1	1	1	255	T
2	1	1	1	255	T
3	1	1	255	1	G
4	1	1	1	255	T
5	1	1	255	1	G
XX

==> CTCF_Bernstein_HUVEC.gem.pfm <==
DE	CTCF_Bernstein_H	
0	73	2117	66	38	C
1	1606	165	296	226	A
2	127	1334	750	82	S
3	207	1090	168	827	Y
4	2135	20	64	74	A
5	0	0	2292	0	G
6	1021	8	1260	4	R
7	31	8	1523	731	G
8	25	17	2241	10	G
9	53	70	2089	80	G
10	228	1860	65	140	C
11	1079	132	963	119	R
XX
DE	CTCF_Bernstein_H_v2	
0	1	607	1	1	C
1	1	1	95	513	T
2	131	1	219	259	N
3	1	1	607	1	G
4	1	1	1	607	T
5	1	1	607	1	G
6	1	1	607	1	G
XX
DE	CTCF_Bernstein_H_v3	
0	51	0	510	0	G
1	76	111	275	100	N
2	35	0	526	0	G
3	0	0	561	0	G
4	0	561	0	0	C
5	0	0	561	0	G
6	0	561	0	0	C
XX
DE	CTCF_Bernstein_H_v4	
0	1	510	1	1	C
1	1	69	1	442	T
2	1	1	510	1	G
3	1	510	1	1	C
4	207	1	1	304	W
5	1	1	510	1	G
6	1	1	510	1	G
XX
DE	CTCF_Bernstein_H_v5	
0	1	283	1	1	C
1	1	1	64	220	T
2	159	125	1	1	M
3	1	1	283	1	G
4	283	1	1	1	A
5	1	1	283	1	G
6	1	1	283	1	G
XX
DE	CTCF_Bernstein_H_v6	
0	74	0	253	0	G
1	0	268	0	59	C
2	327	0	0	0	A
3	0	327	0	0	C
4	0	0	0	327	T
5	47	0	280	0	G
6	0	327	0	0	C
XX
DE	CTCF_Bernstein_H_v7	
0	0	0	311	0	G
1	0	0	311	0	G
2	0	311	0	0	C
3	311	0	0	0	A
4	0	81	230	0	G
5	0	311	0	0	C
6	311	0	0	0	A
XX
DE	CTCF_Bernstein_H_v8	
0	1	1	251	1	G
1	1	1	251	1	G
2	1	251	1	1	C
3	1	251	1	1	C
4	122	1	130	1	R
5	1	251	1	1	C
6	1	1	1	251	T
XX

==> CTCF_Bernstein_K562.gem.pfm <==
DE	CTCF_Bernstein_K	
0	48	873	53	31	C
1	630	75	147	151	A
2	78	485	383	57	S
3	104	558	124	218	N
4	1003	0	0	0	A
5	0	0	1003	0	G
6	324	0	679	0	G
7	0	0	740	264	G
8	0	30	974	0	G
9	0	0	1003	0	G
10	0	1003	0	0	C
11	455	62	416	71	R
XX
DE	CTCF_Bernstein_K_v2	
0	56	576	102	71	C
1	226	371	97	111	N
2	60	408	105	232	N
3	0	804	0	0	C
4	0	0	0	804	T
5	470	0	242	93	R
6	34	52	718	0	G
7	93	20	61	631	T
8	0	0	804	0	G
9	0	0	804	0	G
XX
DE	CTCF_Bernstein_K_v3	
0	0	0	352	0	G
1	0	0	352	0	G
2	0	352	0	0	C
3	286	0	66	0	A
4	0	0	352	0	G
5	0	289	0	63	C
6	352	0	0	0	A
XX
DE	CTCF_Bernstein_K_v4	
0	0	0	353	0	G
1	0	353	0	0	C
2	0	0	353	0	G
3	0	353	0	0	C
4	0	312	0	41	C
5	97	256	0	0	C
6	0	285	0	68	C
XX
DE	CTCF_Bernstein_K_v5	
0	0	255	0	0	C
1	255	0	0	0	A
2	0	0	255	0	G
3	0	255	0	0	C
4	255	0	0	0	A
5	0	0	255	0	G
6	0	0	255	0	G
XX

==> CTCF_Bernstein_NHEK.gem.pfm <==
DE	CTCF_Bernstein_N	
0	204	1232	232	205	C
1	0	1872	0	0	C
2	1675	0	34	163	A
3	0	1682	190	0	C
4	227	740	0	906	Y
5	1872	0	0	0	A
6	0	0	1872	0	G
7	664	227	905	77	R
8	230	144	892	607	K
9	126	160	1485	101	G
10	183	229	1235	225	G
XX
DE	CTCF_Bernstein_N_v2	
0	245	4	195	24	R
1	1	1	466	1	G
2	1	466	1	1	C
3	1	1	466	1	G
4	1	466	1	1	C
5	1	466	1	1	C
6	132	335	1	1	C
XX
DE	CTCF_Bernstein_N_v3	
0	1	1	1	401	T
1	401	1	1	1	A
2	1	268	134	1	C
3	1	1	1	401	T
4	1	1	401	1	G
5	1	401	1	1	C
XX

==> CTCF_Bernstein_NHLF.gem.pfm <==
DE	CTCF_Bernstein_N	
0	57	1235	51	32	C
1	927	88	195	165	A
2	94	697	515	69	S
3	169	679	161	366	N
4	1259	17	54	45	A
5	0	0	1374	0	G
6	815	0	559	0	R
7	0	0	1189	185	G
8	0	0	1374	0	G
9	0	0	1374	0	G
10	0	1374	0	0	C
11	724	56	516	79	R
XX
DE	CTCF_Bernstein_N_v2	
0	0	958	36	0	C
1	0	993	0	0	C
2	814	67	20	93	A
3	0	912	55	27	C
4	108	276	0	609	T
5	993	0	0	0	A
6	0	0	993	0	G
7	303	115	508	68	R
8	132	105	470	287	N
9	83	103	734	74	G
XX
DE	CTCF_Bernstein_N_v3	
0	1	249	276	1	S
1	1	525	1	1	C
2	525	1	1	1	A
3	1	1	525	1	G
4	1	525	1	1	C
5	525	1	1	1	A
6	1	1	525	1	G
XX
DE	CTCF_Bernstein_N_v4	
0	423	1	159	1	A
1	1	1	581	1	G
2	1	581	1	1	C
3	163	1	419	1	G
4	1	581	1	1	C
5	1	581	1	1	C
6	430	152	1	1	A
XX
DE	CTCF_Bernstein_N_v5	
0	91	1	441	1	G
1	57	407	1	69	C
2	423	1	109	1	A
3	1	531	1	1	C
4	1	1	1	531	T
5	55	1	477	1	G
6	1	531	1	1	C
XX

==> CTCF_Crawford_Gliobla.gem.pfm <==
DE	CTCF_Crawford_Gl	
0	66	1249	74	23	C
1	867	95	232	219	A
2	91	707	534	81	S
3	143	765	166	339	N
4	1322	17	30	44	A
5	1	1	1411	1	G
6	357	1	1055	1	G
7	1	1	1055	357	G
8	1	1	1411	1	G
9	1	1	1411	1	G
10	1	1411	1	1	C
11	731	62	548	71	R
XX
DE	CTCF_Crawford_Gl_v2	
0	30	915	19	0	C
1	0	964	0	0	C
2	770	59	28	108	A
3	0	910	55	0	C
4	103	289	0	573	Y
5	964	0	0	0	A
6	0	0	964	0	G
7	311	119	468	67	R
8	142	104	423	297	N
9	61	93	742	69	G
XX
DE	CTCF_Crawford_Gl_v3	
0	367	33	178	34	R
1	14	15	562	21	G
2	0	611	0	0	C
3	0	0	611	0	G
4	0	611	0	0	C
5	5	579	17	12	C
6	126	356	92	38	N
7	49	281	105	177	N
8	51	387	113	61	C
XX
DE	CTCF_Crawford_Gl_v4	
0	10	5	443	25	G
1	1	1	481	1	G
2	1	481	1	1	C
3	408	1	74	1	A
4	1	1	481	1	G
5	1	398	1	84	C
6	481	1	1	1	A
XX
DE	CTCF_Crawford_Gl_v5	
0	74	0	228	0	G
1	0	263	0	39	C
2	302	0	0	0	A
3	0	302	0	0	C
4	0	0	0	302	T
5	42	0	260	0	G
6	0	302	0	0	C
XX
DE	CTCF_Crawford_Gl_v6	
0	261	1	1	1	A
1	1	1	261	1	G
2	1	261	1	1	C
3	261	1	1	1	A
4	1	261	1	1	C
5	1	261	1	1	C
6	216	30	4	13	A
XX
DE	CTCF_Crawford_Gl_v7	
0	0	0	265	0	G
1	0	48	0	217	T
2	0	14	251	0	G
3	0	0	265	0	G
4	0	265	0	0	C
5	0	227	38	0	C
6	265	0	0	0	A
XX

==> CTCF_Crawford_GM12878.gem.pfm <==
DE	CTCF_Crawford_GM	
0	55	1257	62	34	C
1	931	81	222	172	A
2	101	703	524	79	S
3	163	723	157	364	N
4	1406	0	0	0	A
5	0	0	1406	0	G
6	857	0	549	0	A
7	0	11	1181	215	G
8	0	28	1353	25	G
9	0	0	1406	0	G
10	0	1406	0	0	C
11	681	84	559	83	R
XX
DE	CTCF_Crawford_GM_v2	
0	32	926	14	0	C
1	0	971	0	0	C
2	776	55	25	116	A
3	0	910	61	0	C
4	102	258	0	612	T
5	971	0	0	0	A
6	0	0	971	0	G
7	302	111	493	66	R
8	136	89	438	310	N
9	64	91	745	72	G
XX
DE	CTCF_Crawford_GM_v3	
0	1	1	624	1	G
1	1	1	624	1	G
2	1	624	1	1	C
3	528	1	97	1	A
4	1	108	517	1	G
5	1	526	1	99	C
6	624	1	1	1	A
XX
DE	CTCF_Crawford_GM_v4	
0	335	25	71	64	A
1	0	0	494	0	G
2	0	494	0	0	C
3	0	0	494	0	G
4	0	494	0	0	C
5	8	460	13	14	C
6	96	252	114	33	N
7	45	322	63	64	C
8	52	303	93	47	C
XX
DE	CTCF_Crawford_GM_v5	
0	1	1	267	1	G
1	1	267	1	1	C
2	267	1	1	1	A
3	1	267	1	1	C
4	1	164	1	104	C
5	1	267	1	1	C
6	1	1	1	267	T
XX

==> CTCF_Crawford_HeLa-S3.gem.pfm <==
DE	CTCF_Crawford_He	
0	60	1233	52	30	C
1	911	87	181	195	A
2	103	671	525	76	S
3	164	725	140	346	N
4	1374	0	0	0	A
5	0	0	1374	0	G
6	855	0	519	0	A
7	0	14	1124	236	G
8	0	0	1351	23	G
9	0	0	1374	0	G
10	0	1374	0	0	C
11	734	63	500	78	R
XX
DE	CTCF_Crawford_He_v2	
0	73	1154	46	63	C
1	18	1305	8	5	C
2	1183	16	32	105	A
3	0	1042	294	0	C
4	105	668	0	563	Y
5	1335	0	0	0	A
6	5	5	1315	11	G
7	454	123	724	35	R
8	177	106	634	420	N
9	100	96	1074	66	G
XX
DE	CTCF_Crawford_He_v3	
0	0	0	544	0	G
1	0	544	0	0	C
2	0	0	544	0	G
3	0	544	0	0	C
4	0	544	0	0	C
5	149	328	0	67	C
6	0	438	0	106	C
XX
DE	CTCF_Crawford_He_v4	
0	0	0	637	0	G
1	0	581	0	56	C
2	637	0	0	0	A
3	55	0	582	0	G
4	0	79	0	558	T
5	66	0	476	95	G
6	0	530	0	107	C
XX
DE	CTCF_Crawford_He_v5	
0	0	0	632	0	G
1	0	632	0	0	C
2	632	0	0	0	A
3	0	0	632	0	G
4	0	571	0	61	C
5	572	33	12	16	A
XX
DE	CTCF_Crawford_He_v6	
0	21	54	176	17	G
1	58	75	110	25	N
2	12	2	27	228	T
3	1	1	266	1	G
4	1	1	266	1	G
5	1	1	1	266	T
6	51	1	216	1	G
7	1	266	1	1	C
8	1	1	1	266	T
XX

==> CTCF_Crawford_HepG2.gem.pfm <==
DE	CTCF_Crawford_He	
0	92	2539	66	50	C
1	2033	166	281	268	A
2	168	1554	932	93	S
3	288	1346	182	931	Y
4	2590	22	62	74	A
5	0	0	2746	0	G
6	1160	30	1541	16	R
7	88	51	1692	917	G
8	42	42	2626	37	G
9	105	121	2360	160	G
10	329	2083	110	225	C
XX
DE	CTCF_Crawford_He_v2	
0	0	0	539	0	G
1	0	539	0	0	C
2	0	0	539	0	G
3	0	539	0	0	C
4	0	539	0	0	C
5	126	343	0	71	C
6	0	426	0	113	C
XX
DE	CTCF_Crawford_He_v3	
0	123	32	576	171	G
1	0	0	901	0	G
2	0	901	0	0	C
3	901	0	0	0	A
4	0	92	809	0	G
5	0	777	0	124	C
6	787	52	22	41	A
XX
DE	CTCF_Crawford_He_v4	
0	210	1	273	1	R
1	1	482	1	1	C
2	482	1	1	1	A
3	1	350	1	133	C
4	1	1	1	482	T
5	62	1	421	1	G
6	1	482	1	1	C
XX
DE	CTCF_Crawford_He_v5	
0	1	306	1	1	C
1	1	1	1	306	T
2	1	1	306	1	G
3	1	306	1	1	C
4	1	1	1	306	T
5	1	1	306	1	G
6	1	1	306	1	G
XX
DE	CTCF_Crawford_He_v6	
0	1	565	1	1	C
1	1	1	1	565	T
2	451	1	1	115	A
3	1	1	565	1	G
4	178	32	79	278	W
5	1	1	565	1	G
6	1	1	565	1	G
XX

==> CTCF_Crawford_HUVEC.gem.pfm <==
DE	CTCF_Crawford_HU	
0	260	2044	177	232	C
1	59	2576	35	42	C
2	2136	111	224	242	A
3	146	1607	867	93	S
4	243	1193	151	1127	Y
5	2660	3	25	26	A
6	0	0	2712	0	G
7	1305	19	1375	14	R
8	76	29	1546	1062	K
9	33	19	2631	30	G
10	86	78	2382	167	G
XX
DE	CTCF_Crawford_HU_v2	
0	1	1	640	1	G
1	1	1	640	1	G
2	1	640	1	1	C
3	640	1	1	1	A
4	1	120	520	1	G
5	1	476	1	164	C
6	640	1	1	1	A
XX
DE	CTCF_Crawford_HU_v3	
0	149	1	302	1	G
1	1	1	450	1	G
2	1	450	1	1	C
3	1	1	450	1	G
4	1	450	1	1	C
5	1	401	1	49	C
6	373	77	1	1	A
XX
DE	CTCF_Crawford_HU_v4	
0	254	1	126	1	A
1	1	379	1	1	C
2	379	1	1	1	A
3	1	260	120	1	C
4	1	1	1	379	T
5	1	1	379	1	G
6	1	379	1	1	C
XX

==> CTCF_Crawford_K562.gem.pfm <==
DE	CTCF_Crawford_K5	
0	67	1108	71	35	C
1	785	103	199	194	A
2	115	607	496	65	S
3	142	693	173	274	N
4	1281	0	0	0	A
5	0	0	1281	0	G
6	412	0	870	0	G
7	0	0	942	339	G
8	0	32	1198	52	G
9	0	0	1281	0	G
10	0	1281	0	0	C
11	625	75	491	91	R
XX
DE	CTCF_Crawford_K5_v2	
0	69	727	89	74	C
1	312	419	86	142	N
2	57	496	104	302	Y
3	0	958	0	0	C
4	0	0	0	958	T
5	608	0	251	100	A
6	0	65	893	0	G
7	101	24	73	761	T
8	0	0	958	0	G
9	0	23	901	35	G
XX
DE	CTCF_Crawford_K5_v3	
0	120	87	370	30	G
1	56	131	294	125	N
2	6	15	580	5	G
3	0	0	605	0	G
4	0	605	0	0	C
5	0	0	605	0	G
6	0	605	0	0	C
7	20	171	36	380	T
XX
DE	CTCF_Crawford_K5_v4	
0	0	0	0	556	T
1	0	0	556	0	G
2	0	556	0	0	C
3	0	0	0	556	T
4	0	0	556	0	G
5	0	556	0	0	C
XX

==> CTCF_Crawford_MCF-7-estrogen.gem.pfm <==
DE	CTCF_Crawford_MC	
0	78	1338	81	35	C
1	990	113	225	204	A
2	108	749	588	87	S
3	172	773	192	396	N
4	1440	12	45	35	A
5	0	0	1531	0	G
6	980	0	551	0	A
7	0	0	1280	252	G
8	0	0	1531	0	G
9	0	0	1531	0	G
10	0	1531	0	0	C
11	834	76	526	96	R
XX
DE	CTCF_Crawford_MC_v2	
0	58	1260	56	61	C
1	24	1371	13	26	C
2	1214	32	49	140	A
3	7	1030	393	4	C
4	94	711	0	629	Y
5	1433	0	0	0	A
6	6	8	1407	13	G
7	460	123	776	75	R
8	179	124	644	487	N
9	119	148	1060	107	G
XX
DE	CTCF_Crawford_MC_v3	
0	32	127	238	32	S
1	124	49	225	31	R
2	35	120	201	72	N
3	18	9	391	12	G
4	0	0	428	0	G
5	0	428	0	0	C
6	0	0	428	0	G
7	0	428	0	0	C
8	53	65	18	293	T
9	46	109	251	23	S
XX
DE	CTCF_Crawford_MC_v4	
0	161	1	412	1	G
1	104	411	1	58	C
2	572	1	1	1	A
3	1	572	1	1	C
4	1	1	1	572	T
5	65	1	508	1	G
6	1	572	1	1	C
XX
DE	CTCF_Crawford_MC_v5	
0	1	1	834	1	G
1	1	834	1	1	C
2	834	1	1	1	A
3	1	135	699	1	G
4	1	834	1	1	C
5	834	1	1	1	A
XX

==> CTCF_Crawford_MCF-7.gem.pfm <==
DE	CTCF_Crawford_MC	
0	122	856	144	77	C
1	56	1012	78	53	C
2	359	628	110	103	M
3	45	629	129	396	Y
4	0	1198	0	0	C
5	136	0	0	1062	T
6	136	20	972	71	G
7	0	387	812	0	G
8	0	81	0	1118	T
9	0	0	1198	0	G
10	0	55	1144	0	G
XX
DE	CTCF_Crawford_MC_v2	
0	0	0	935	0	G
1	0	935	0	0	C
2	0	0	935	0	G
3	0	935	0	0	C
4	0	887	10	39	C
5	149	635	89	63	C
6	0	687	0	248	C
XX
DE	CTCF_Crawford_MC_v3	
0	0	0	900	0	G
1	381	0	519	0	R
2	0	0	531	370	K
3	0	0	900	0	G
4	0	0	900	0	G
5	17	866	3	14	C
6	851	7	37	6	A
XX
DE	CTCF_Crawford_MC_v4	
0	14	1142	6	2	C
1	447	0	0	716	T
2	0	0	1163	0	G
3	0	1163	0	0	C
4	1163	0	0	0	A
5	0	0	1163	0	G
XX
DE	CTCF_Crawford_MC_v5	
0	1	1	1	296	T
1	48	1	249	1	G
2	1	1	296	1	G
3	1	1	1	296	T
4	1	1	296	1	G
5	1	296	1	1	C
6	1	100	1	197	T
XX
DE	CTCF_Crawford_MC_v6	
0	7	259	20	1	C
1	1	285	1	1	C
2	1	1	157	128	K
3	1	285	1	1	C
4	1	1	54	231	T
5	285	1	1	1	A
6	1	1	285	1	G
XX
DE	CTCF_Crawford_MC_v7	
0	1	1	300	1	G
1	1	300	1	1	C
2	188	1	1	113	A
3	1	1	300	1	G
4	1	300	1	1	C
5	1	300	1	1	C
6	300	1	1	1	A
XX
DE	CTCF_Crawford_MC_v8	
0	0	0	250	0	G
1	0	0	0	250	T
2	0	26	225	0	G
3	0	0	250	0	G
4	0	250	0	0	C
5	0	250	0	0	C
6	180	0	70	0	A
XX

==> CTCF_Crawford_MCF-7-vehicle.gem.pfm <==
DE	CTCF_Crawford_MC	
0	62	1158	71	31	C
1	848	109	199	168	A
2	90	647	477	109	S
3	149	675	147	352	N
4	1322	0	0	0	A
5	0	0	1322	0	G
6	827	0	495	0	A
7	0	13	1096	213	G
8	0	16	1271	36	G
9	0	0	1322	0	G
10	0	1322	0	0	C
11	653	81	481	108	R
XX
DE	CTCF_Crawford_MC_v2	
0	40	1074	17	0	C
1	0	1130	0	0	C
2	874	86	23	147	A
3	0	1049	81	0	C
4	130	316	0	684	T
5	1130	0	0	0	A
6	0	0	1130	0	G
7	340	157	537	97	N
8	159	102	509	361	N
9	89	110	836	96	G
XX
DE	CTCF_Crawford_MC_v3	
0	1	823	1	1	C
1	1	1	1	823	T
2	1	1	823	1	G
3	1	823	1	1	C
4	1	1	1	823	T
5	1	1	823	1	G
XX
DE	CTCF_Crawford_MC_v4	
0	1	1	502	1	G
1	1	502	1	1	C
2	1	1	502	1	G
3	56	446	1	1	C
4	1	502	1	1	C
5	120	172	1	212	N
6	1	502	1	1	C
XX
DE	CTCF_Crawford_MC_v5	
0	261	1	1	1	A
1	1	1	261	1	G
2	113	1	149	1	R
3	1	1	261	1	G
4	1	1	1	261	T
5	1	1	261	1	G
6	1	261	1	1	C
XX
DE	CTCF_Crawford_MC_v6	
0	0	263	0	0	C
1	0	263	0	0	C
2	0	0	0	263	T
3	0	0	263	0	G
4	0	263	0	0	C
5	263	0	0	0	A
6	0	0	263	0	G
XX
DE	CTCF_Crawford_MC_v7	
0	1	1	1	388	T
1	67	1	322	1	G
2	1	1	388	1	G
3	1	1	1	388	T
4	71	1	318	1	G
5	1	388	1	1	C
6	1	110	1	279	T
XX
DE	CTCF_Crawford_MC_v8	
0	145	0	122	0	R
1	0	267	0	0	C
2	267	0	0	0	A
3	0	267	0	0	C
4	0	23	0	244	T
5	0	0	267	0	G
6	0	267	0	0	C
XX

==> CTCF--SC-5916-PCR1x_Myers_A549-EtOH-0.02pct.gem.pfm <==
DE	CTCF--SC-5916-PC	
0	95	2694	85	53	C
1	2155	172	332	268	A
2	151	1745	909	122	S
3	286	1410	228	1003	Y
4	2659	50	115	102	A
5	11	12	2893	11	G
6	1375	33	1503	15	R
7	80	32	1745	1070	K
8	31	24	2857	15	G
9	68	66	2674	119	G
10	270	2381	85	191	C
11	1361	156	1264	146	R
XX
DE	CTCF--SC-5916-PC_v2	
0	568	0	46	0	A
1	0	0	614	0	G
2	0	506	0	108	C
3	0	0	614	0	G
4	0	505	109	0	C
5	22	564	29	0	C
6	127	256	122	109	N
7	94	301	92	128	N
8	65	374	124	52	C
XX
DE	CTCF--SC-5916-PC_v3	
0	1	488	1	1	C
1	1	1	1	488	T
2	145	1	227	117	N
3	1	1	488	1	G
4	1	112	1	377	T
5	1	1	488	1	G
6	1	1	488	1	G
XX
DE	CTCF--SC-5916-PC_v4	
0	0	147	333	0	G
1	0	480	0	0	C
2	480	0	0	0	A
3	0	0	480	0	G
4	0	480	0	0	C
5	480	0	0	0	A
6	52	92	337	0	G
XX
DE	CTCF--SC-5916-PC_v5	
0	1	1	434	1	G
1	1	36	1	399	T
2	1	1	434	1	G
3	1	1	434	1	G
4	1	434	1	1	C
5	103	332	1	1	C
6	350	1	85	1	A
XX

==> CTCF--SC-5916-v041610.1_Myers_HepG2.gem.pfm <==
DE	CTCF--SC-5916-v0	
0	93	2617	67	57	C
1	2001	171	360	301	A
2	156	1556	1008	113	S
3	229	1520	209	875	Y
4	2683	19	61	70	A
5	0	0	2832	0	G
6	1110	19	1694	10	R
7	74	53	1769	937	G
8	45	37	2721	30	G
9	87	105	2510	130	G
XX
DE	CTCF--SC-5916-v0_v2	
0	106	0	623	0	G
1	76	107	432	116	N
2	50	0	679	0	G
3	0	0	729	0	G
4	0	729	0	0	C
5	0	0	729	0	G
6	0	729	0	0	C
XX
DE	CTCF--SC-5916-v0_v3	
0	1	1	1	736	T
1	103	1	634	1	G
2	1	593	144	1	C
3	1	1	1	736	T
4	1	1	736	1	G
5	150	587	1	1	C
6	1	736	1	1	C
XX
DE	CTCF--SC-5916-v0_v4	
0	153	1	246	1	G
1	1	358	1	41	C
2	398	1	1	1	A
3	1	398	1	1	C
4	1	1	1	398	T
5	1	1	398	1	G
6	1	398	1	1	C
XX
DE	CTCF--SC-5916-v0_v5	
0	13	395	28	4	C
1	1	437	1	1	C
2	136	1	302	1	G
3	1	437	1	1	C
4	1	167	1	270	T
5	437	1	1	1	A
6	1	1	437	1	G
XX
DE	CTCF--SC-5916-v0_v6	
0	1	1	264	1	G
1	1	264	1	1	C
2	1	264	1	1	C
3	1	1	264	1	G
4	1	264	1	1	C
5	1	1	118	147	K
6	1	1	264	1	G
XX
DE	CTCF--SC-5916-v0_v7	
0	1	1	254	1	G
1	1	1	1	254	T
2	1	1	254	1	G
3	1	1	254	1	G
4	1	179	1	76	C
5	1	254	1	1	C
6	254	1	1	1	A
XX

==> CTCF--SC-5916-v041610.2_Myers_H1-hESC.gem.pfm <==
DE	CTCF--SC-5916-v0	
0	88	1003	77	30	C
1	721	101	187	189	A
2	96	564	464	73	S
3	135	650	169	244	N
4	1197	0	0	0	A
5	0	0	1197	0	G
6	378	0	820	0	G
7	0	0	906	292	G
8	0	38	1096	63	G
9	0	0	1197	0	G
10	0	1197	0	0	C
11	553	69	491	84	R
XX
DE	CTCF--SC-5916-v0_v2	
0	79	698	129	73	C
1	281	435	107	157	N
2	98	518	121	243	N
3	0	979	0	0	C
4	0	0	0	979	T
5	580	0	298	102	R
6	0	70	909	0	G
7	113	38	84	746	T
8	0	0	972	7	G
9	0	42	937	0	G
XX
DE	CTCF--SC-5916-v0_v3	
0	76	1	610	1	G
1	81	564	1	41	C
2	554	1	132	1	A
3	1	685	1	1	C
4	1	1	1	685	T
5	46	1	640	1	G
6	1	590	1	96	C
XX
DE	CTCF--SC-5916-v0_v4	
0	1	1	226	435	T
1	1	1	661	1	G
2	1	1	661	1	G
3	1	661	1	1	C
4	1	1	661	1	G
5	1	464	99	99	C
6	13	489	19	142	C
XX
DE	CTCF--SC-5916-v0_v5	
0	47	77	328	53	G
1	102	112	240	51	N
2	132	39	218	115	N
3	1	1	502	1	G
4	1	1	502	1	G
5	1	502	1	1	C
6	502	1	1	1	A
7	1	1	502	1	G
8	1	502	1	1	C
XX

==> CTCF--SC-5916-v041610.2_Myers_T-47D-DMSO-0.02pct.gem.pfm <==
DE	CTCF--SC-5916-v0	
0	107	2522	134	54	C
1	1965	169	414	270	A
2	137	1572	993	116	S
3	287	1456	266	809	Y
4	2488	55	144	130	A
5	25	21	2748	24	G
6	1275	36	1482	25	R
7	63	55	1565	1135	K
8	40	33	2726	20	G
9	76	89	2570	83	G
10	261	2297	78	182	C
11	1301	168	1211	138	R
XX
DE	CTCF--SC-5916-v0_v2	
0	1	600	1	1	C
1	1	417	185	1	C
2	1	79	1	522	T
3	1	1	600	1	G
4	1	600	1	1	C
5	600	1	1	1	A
6	9	19	575	1	G
XX
DE	CTCF--SC-5916-v0_v3	
0	50	119	302	51	S
1	105	81	250	86	N
2	78	120	238	86	N
3	0	35	469	18	G
4	0	94	427	0	G
5	0	521	0	0	C
6	0	0	521	0	G
7	0	521	0	0	C
8	38	51	0	433	T
XX
DE	CTCF--SC-5916-v0_v4	
0	0	134	528	0	G
1	0	662	0	0	C
2	581	81	0	0	A
3	0	88	575	0	G
4	0	662	0	0	C
5	640	22	0	0	A
6	53	93	517	0	G
XX
DE	CTCF--SC-5916-v0_v5	
0	0	527	0	0	C
1	0	0	0	527	T
2	292	0	120	116	N
3	0	0	527	0	G
4	99	25	0	404	T
5	0	0	527	0	G
6	0	36	491	0	G
XX
DE	CTCF--SC-5916-v0_v6	
0	1	324	1	1	C
1	1	81	1	244	T
2	1	1	324	1	G
3	1	1	294	31	G
4	1	324	1	1	C
5	1	1	324	1	G
6	18	40	187	81	K
XX
DE	CTCF--SC-5916-v0_v7	
0	1	152	199	1	S
1	1	1	1	350	T
2	1	1	350	1	G
3	1	54	1	297	T
4	1	27	324	1	G
5	1	1	350	1	G
6	1	350	1	1	C
XX

==> CTCF_Stam_AG04449.gem.pfm <==
DE	CTCF_Stam_AG0444	
0	49	1204	61	21	C
1	880	79	231	146	A
2	95	676	497	67	S
3	147	716	161	311	N
4	1334	0	0	0	A
5	0	0	1334	0	G
6	787	0	547	0	R
7	0	0	1150	184	G
8	0	26	1309	0	G
9	0	0	1334	0	G
10	0	1334	0	0	C
11	612	76	572	76	R
XX
DE	CTCF_Stam_AG0444_v2	
0	37	999	19	0	C
1	0	1054	0	0	C
2	843	71	31	110	A
3	0	971	53	30	C
4	119	298	0	637	T
5	1054	0	0	0	A
6	0	0	1054	0	G
7	305	135	544	71	R
8	160	103	487	305	N
9	72	100	809	74	G
XX
DE	CTCF_Stam_AG0444_v3	
0	107	0	426	0	G
1	79	0	328	127	G
2	0	0	533	0	G
3	0	0	533	0	G
4	0	533	0	0	C
5	0	0	533	0	G
6	0	533	0	0	C
XX
DE	CTCF_Stam_AG0444_v4	
0	34	174	468	17	G
1	0	692	0	0	C
2	692	0	0	0	A
3	0	0	692	0	G
4	0	692	0	0	C
5	692	0	0	0	A
6	49	125	473	45	G
XX
DE	CTCF_Stam_AG0444_v5	
0	78	0	296	0	G
1	0	374	0	0	C
2	279	0	95	0	A
3	0	374	0	0	C
4	0	0	0	374	T
5	55	0	319	0	G
6	0	374	0	0	C
XX
DE	CTCF_Stam_AG0444_v6	
0	1	1	1	315	T
1	1	1	315	1	G
2	1	1	315	1	G
3	1	1	1	315	T
4	50	1	266	1	G
5	1	315	1	1	C
6	1	112	1	204	T
XX

==> CTCF_Stam_AG04450.gem.pfm <==
DE	CTCF_Stam_AG0445	
0	56	1668	49	35	C
1	1254	107	236	211	A
2	114	957	637	99	S
3	229	838	179	562	N
4	1626	14	78	90	A
5	0	0	1807	0	G
6	822	0	985	0	R
7	0	0	1104	703	G
8	0	0	1807	0	G
9	0	0	1807	0	G
10	10	1773	5	21	C
11	1016	77	617	99	R
XX
DE	CTCF_Stam_AG0445_v2	
0	80	871	105	83	C
1	339	549	97	153	N
2	69	588	124	357	Y
3	0	1137	0	0	C
4	0	0	0	1137	T
5	737	0	276	124	A
6	0	71	1066	0	G
7	115	27	74	922	T
8	0	0	1137	0	G
9	0	27	1078	33	G
XX
DE	CTCF_Stam_AG0445_v3	
0	67	192	466	34	G
1	0	758	0	0	C
2	758	0	0	0	A
3	0	56	702	0	G
4	0	758	0	0	C
5	758	0	0	0	A
6	59	105	572	23	G
XX
DE	CTCF_Stam_AG0445_v4	
0	91	0	378	0	G
1	0	406	0	63	C
2	394	0	74	0	A
3	0	419	0	49	C
4	0	0	0	468	T
5	53	0	415	0	G
6	0	468	0	0	C
XX

==> CTCF_Stam_AG09309.gem.pfm <==
DE	CTCF_Stam_AG0930	
0	56	1688	44	33	C
1	1259	109	243	209	A
2	108	972	647	93	S
3	227	859	190	545	N
4	1635	16	82	87	A
5	0	0	1819	0	G
6	823	0	997	0	R
7	0	0	1110	709	G
8	0	0	1819	0	G
9	0	0	1819	0	G
10	8	1793	3	16	C
11	1015	68	652	85	R
12	138	828	737	117	S
XX
DE	CTCF_Stam_AG0930_v2	
0	39	1103	35	0	C
1	0	1176	0	0	C
2	954	74	30	118	A
3	0	1104	72	0	C
4	128	300	0	749	T
5	1176	0	0	0	A
6	0	0	1176	0	G
7	376	130	601	70	R
8	157	102	553	364	N
9	87	113	900	78	G
XX
DE	CTCF_Stam_AG0930_v3	
0	1	705	1	1	C
1	705	1	1	1	A
2	1	1	705	1	G
3	1	705	1	1	C
4	705	1	1	1	A
5	1	1	705	1	G
6	149	294	263	1	N
XX
DE	CTCF_Stam_AG0930_v4	
0	1	1	1	491	T
1	18	1	473	1	G
2	1	1	491	1	G
3	1	350	1	141	C
4	51	1	440	1	G
5	1	446	1	46	C
6	1	388	1	104	C
XX
DE	CTCF_Stam_AG0930_v5	
0	1	1	255	1	G
1	98	1	157	1	G
2	1	1	255	1	G
3	1	1	255	1	G
4	1	255	1	1	C
5	1	1	255	1	G
6	1	255	1	1	C
XX
DE	CTCF_Stam_AG0930_v6	
0	34	276	33	73	C
1	1	1	1	414	T
2	1	1	414	1	G
3	1	414	1	1	C
4	414	1	1	1	A
5	1	1	414	1	G
6	1	1	414	1	G
7	70	247	72	27	N
XX

==> CTCF_Stam_AG09319.gem.pfm <==
DE	CTCF_Stam_AG0931	
0	54	1319	44	29	C
1	992	80	209	165	A
2	99	740	541	66	S
3	167	751	145	382	N
4	1445	0	0	0	A
5	0	0	1445	0	G
6	896	0	549	0	A
7	0	0	1221	225	G
8	0	0	1445	0	G
9	0	0	1445	0	G
10	0	1377	0	68	C
11	687	68	607	83	R
XX
DE	CTCF_Stam_AG0931_v2	
0	66	753	92	72	C
1	300	451	87	145	N
2	59	514	111	299	Y
3	0	982	0	0	C
4	0	0	0	982	T
5	632	0	234	117	A
6	33	52	898	0	G
7	107	28	65	783	T
8	0	0	982	0	G
9	0	19	932	31	G
XX
DE	CTCF_Stam_AG0931_v3	
0	48	85	341	46	G
1	112	55	333	20	G
2	34	60	278	148	K
3	7	5	502	6	G
4	0	0	519	0	G
5	0	519	0	0	C
6	0	0	519	0	G
7	0	519	0	0	C
8	53	136	26	305	Y
XX
DE	CTCF_Stam_AG0931_v4	
0	49	154	559	33	G
1	0	795	0	0	C
2	795	0	0	0	A
3	0	0	795	0	G
4	0	750	0	46	C
5	752	18	12	14	A
6	76	126	522	73	G
XX
DE	CTCF_Stam_AG0931_v5	
0	1	1	1	251	T
1	1	1	251	1	G
2	1	1	251	1	G
3	1	1	1	251	T
4	1	1	251	1	G
5	1	251	1	1	C
6	1	116	1	136	Y
XX

==> CTCF_Stam_AG10803.gem.pfm <==
DE	CTCF_Stam_AG1080	
0	50	1323	50	33	C
1	1025	80	185	166	A
2	100	752	529	76	S
3	190	703	142	421	N
4	1455	0	0	0	A
5	0	0	1455	0	G
6	950	0	505	0	A
7	0	0	1199	256	G
8	0	24	1432	0	G
9	0	0	1455	0	G
10	0	1378	0	78	C
11	750	79	540	87	R
XX
DE	CTCF_Stam_AG1080_v2	
0	76	734	91	77	C
1	312	444	82	140	N
2	62	516	92	309	Y
3	0	977	0	0	C
4	0	0	0	977	T
5	617	0	237	123	A
6	0	58	919	0	G
7	105	20	56	796	T
8	0	0	977	0	G
9	0	28	915	35	G
XX
DE	CTCF_Stam_AG1080_v3	
0	50	71	367	38	G
1	150	49	294	33	R
2	12	17	240	257	K
3	7	4	512	4	G
4	0	0	525	0	G
5	0	423	0	102	C
6	0	0	525	0	G
7	26	460	24	16	C
8	45	137	27	316	T
XX
DE	CTCF_Stam_AG1080_v4	
0	0	0	444	0	G
1	0	0	444	0	G
2	0	444	0	0	C
3	444	0	0	0	A
4	0	88	356	0	G
5	0	360	0	84	C
6	444	0	0	0	A
XX
DE	CTCF_Stam_AG1080_v5	
0	1	266	1	1	C
1	1	266	1	1	C
2	1	1	1	266	T
3	1	1	266	1	G
4	1	266	1	1	C
5	1	1	1	266	T
6	1	1	266	1	G
XX

==> CTCF_Stam_AoAF.gem.pfm <==
DE	CTCF_Stam_AoAF_1	
0	60	1325	44	25	C
1	1009	85	197	164	A
2	101	758	528	67	S
3	194	709	147	404	N
4	1333	17	59	46	A
5	0	0	1453	0	G
6	877	0	576	0	A
7	0	0	1249	204	G
8	0	0	1453	0	G
9	0	0	1453	0	G
10	0	1453	0	0	C
11	785	62	523	83	R
XX
DE	CTCF_Stam_AoAF_1_v2	
0	35	1087	30	0	C
1	0	1152	0	0	C
2	940	65	30	119	A
3	0	1064	58	30	C
4	119	300	0	733	T
5	1152	0	0	0	A
6	0	0	1152	0	G
7	356	115	612	70	R
8	152	100	554	347	N
9	84	102	883	85	G
XX
DE	CTCF_Stam_AoAF_1_v3	
0	62	192	481	35	G
1	0	769	0	0	C
2	769	0	0	0	A
3	0	53	716	0	G
4	0	769	0	0	C
5	769	0	0	0	A
6	59	100	566	46	G
XX
DE	CTCF_Stam_AoAF_1_v4	
0	66	64	506	28	G
1	66	42	158	398	K
2	0	0	662	0	G
3	0	0	662	0	G
4	0	563	0	99	C
5	66	0	596	0	G
6	8	628	15	12	C
XX
DE	CTCF_Stam_AoAF_1_v5	
0	0	0	0	264	T
1	0	0	264	0	G
2	0	264	0	0	C
3	242	0	22	0	A
4	0	0	264	0	G
5	0	0	0	264	T
6	78	0	0	186	T
XX
DE	CTCF_Stam_AoAF_1_v6	
0	14	208	24	11	C
1	1	255	1	1	C
2	1	1	255	1	G
3	1	255	1	1	C
4	1	137	1	118	Y
5	255	1	1	1	A
6	1	1	255	1	G
XX

==> CTCF_Stam_BJ.gem.pfm <==
DE	CTCF_Stam_BJ_1_0	
0	52	1189	53	26	C
1	896	81	193	149	A
2	89	660	497	72	S
3	154	676	147	342	N
4	1318	0	0	0	A
5	0	0	1318	0	G
6	802	0	516	0	A
7	0	0	1134	184	G
8	0	27	1269	23	G
9	0	0	1318	0	G
10	0	1318	0	0	C
11	618	78	546	78	R
XX
DE	CTCF_Stam_BJ_1_1	
0	56	742	100	64	C
1	287	456	83	135	N
2	49	495	112	306	Y
3	0	961	0	0	C
4	0	0	0	961	T
5	602	0	259	101	A
6	0	49	912	0	G
7	108	23	65	767	T
8	0	0	961	0	G
9	0	28	903	30	G
XX
DE	CTCF_Stam_BJ_1_2	
0	0	160	404	0	G
1	0	564	0	0	C
2	564	0	0	0	A
3	0	0	564	0	G
4	0	564	0	0	C
5	564	0	0	0	A
6	58	102	405	0	G
XX
DE	CTCF_Stam_BJ_1_3	
0	1	1	218	69	G
1	1	1	286	1	G
2	1	95	192	1	G
3	1	286	1	1	C
4	1	1	286	1	G
5	1	286	1	1	C
6	1	1	1	286	T
XX
DE	CTCF_Stam_BJ_1_4	
0	0	0	276	0	G
1	0	229	0	47	C
2	215	0	61	0	A
3	0	276	0	0	C
4	0	0	0	276	T
5	50	0	227	0	G
6	0	276	0	0	C
XX
DE	CTCF_Stam_BJ_1_5	
0	141	1	114	1	R
1	1	1	254	1	G
2	1	254	1	1	C
3	254	1	1	1	A
4	1	254	1	1	C
5	1	254	1	1	C
6	254	1	1	1	A
XX

==> CTCF_Stam_GM12878.gem.pfm <==
DE	CTCF_Stam_GM1287	
0	77	2230	60	47	C
1	1683	168	318	245	A
2	143	1376	803	91	S
3	197	1184	166	868	Y
4	2267	14	63	70	A
5	0	0	2413	0	G
6	1054	7	1346	6	R
7	33	9	1580	793	G
8	24	19	2364	7	G
9	56	82	2185	91	G
10	247	1910	84	172	C
11	1090	153	1042	128	R
XX
DE	CTCF_Stam_GM1287_v2	
0	13	494	25	16	C
1	6	534	5	4	C
2	416	6	45	81	A
3	0	547	0	0	C
4	85	126	0	337	T
5	547	0	0	0	A
6	10	7	521	10	G
7	133	74	293	48	N
8	92	85	248	122	N
9	77	79	333	58	G
XX
DE	CTCF_Stam_GM1287_v3	
0	1	71	593	99	G
1	1	1	762	1	G
2	1	109	654	1	G
3	1	651	1	112	C
4	1	1	762	1	G
5	1	762	1	1	C
6	1	175	1	588	T
XX
DE	CTCF_Stam_GM1287_v4	
0	0	196	462	0	G
1	0	658	0	0	C
2	658	0	0	0	A
3	0	0	658	0	G
4	0	658	0	0	C
5	602	56	0	0	A
6	54	89	457	60	G
XX

==> CTCF_Stam_HA-sp.gem.pfm <==
DE	CTCF_Stam_HA-sp_	
0	80	2427	72	50	C
1	1859	174	333	264	A
2	159	1508	867	96	S
3	218	1288	196	928	Y
4	2415	38	74	102	A
5	6	4	2614	5	G
6	1136	12	1474	7	R
7	53	27	1722	827	G
8	28	27	2558	16	G
9	67	92	2363	107	G
10	294	2055	96	183	C
11	1138	176	1182	133	R
XX
DE	CTCF_Stam_HA-sp__v2	
0	15	975	22	12	C
1	4	1019	1	1	C
2	650	101	107	166	A
3	1	1022	1	1	C
4	160	197	1	666	T
5	1022	1	1	1	A
6	22	44	936	22	G
XX
DE	CTCF_Stam_HA-sp__v3	
0	1	1	573	1	G
1	1	1	573	1	G
2	1	573	1	1	C
3	514	1	60	1	A
4	1	103	471	1	G
5	1	498	1	76	C
6	573	1	1	1	A
XX
DE	CTCF_Stam_HA-sp__v4	
0	100	1	599	1	G
1	1	615	1	84	C
2	491	1	208	1	A
3	1	630	1	69	C
4	1	1	1	698	T
5	52	1	647	1	G
6	13	598	29	61	C
XX
DE	CTCF_Stam_HA-sp__v5	
0	1	601	1	1	C
1	1	601	1	1	C
2	125	1	1	477	T
3	1	1	601	1	G
4	1	601	1	1	C
5	375	1	1	227	A
6	1	1	601	1	G
XX
DE	CTCF_Stam_HA-sp__v6	
0	386	1	1	1	A
1	1	1	386	1	G
2	1	386	1	1	C
3	1	1	386	1	G
4	1	386	1	1	C
5	35	296	26	31	C
XX

==> CTCF_Stam_HBMEC.gem.pfm <==
DE	CTCF_Stam_HBMEC_	
0	0	0	1282	0	G
1	0	1282	0	0	C
2	0	1243	40	0	C
3	338	944	0	0	C
4	0	858	0	424	C
5	0	1282	0	0	C
6	0	0	0	1282	T
7	317	159	677	129	N
8	66	488	649	80	S
9	163	195	79	847	T
10	24	50	1164	45	G
XX
DE	CTCF_Stam_HBMEC__v2	
0	36	1048	24	0	C
1	0	1107	0	0	C
2	880	89	29	110	A
3	0	1016	67	24	C
4	118	333	0	657	Y
5	1107	0	0	0	A
6	0	0	1107	0	G
7	296	157	592	64	R
8	177	102	529	300	N
9	76	108	838	86	G
XX
DE	CTCF_Stam_HBMEC__v3	
0	85	20	504	163	G
1	1	1	770	1	G
2	1	770	1	1	C
3	770	1	1	1	A
4	1	106	665	1	G
5	1	770	1	1	C
6	770	1	1	1	A
XX
DE	CTCF_Stam_HBMEC__v4	
0	109	1	596	1	G
1	141	494	1	70	C
2	630	1	75	1	A
3	1	704	1	1	C
4	1	1	1	704	T
5	80	1	624	1	G
6	1	704	1	1	C
XX
DE	CTCF_Stam_HBMEC__v5	
0	1	1	1	260	T
1	25	1	237	1	G
2	1	1	260	1	G
3	1	260	1	1	C
4	1	1	260	1	G
5	1	260	1	1	C
6	1	169	1	92	C
XX
DE	CTCF_Stam_HBMEC__v6	
0	0	323	0	0	C
1	0	0	323	0	G
2	0	323	0	0	C
3	0	323	0	0	C
4	0	323	0	0	C
5	0	173	0	150	Y
6	0	323	0	0	C
XX

==> CTCF_Stam_HCFaa.gem.pfm <==
DE	CTCF_Stam_HCFaa_	
0	72	1509	47	34	C
1	1161	101	208	194	A
2	118	855	609	81	S
3	209	779	177	497	N
4	1519	19	78	47	A
5	0	0	1662	0	G
6	1002	0	660	0	A
7	0	0	1395	267	G
8	0	0	1662	0	G
9	0	0	1662	0	G
10	11	1631	2	19	C
XX
DE	CTCF_Stam_HCFaa__v2	
0	35	1079	36	0	C
1	0	1149	0	0	C
2	933	77	25	115	A
3	0	1076	74	0	C
4	121	287	0	742	T
5	1149	0	0	0	A
6	0	0	1149	0	G
7	323	150	601	76	R
8	157	112	529	351	N
9	91	106	861	92	G
XX
DE	CTCF_Stam_HCFaa__v3	
0	0	206	604	0	G
1	0	810	0	0	C
2	810	0	0	0	A
3	0	60	750	0	G
4	0	748	0	62	C
5	810	0	0	0	A
6	57	120	559	75	G
XX
DE	CTCF_Stam_HCFaa__v4	
0	1	37	114	206	K
1	1	1	356	1	G
2	1	1	356	1	G
3	1	356	1	1	C
4	1	1	356	1	G
5	1	356	1	1	C
6	1	112	1	245	T
XX
DE	CTCF_Stam_HCFaa__v5	
0	94	1	258	1	G
1	1	280	1	72	C
2	351	1	1	1	A
3	1	351	1	1	C
4	1	1	1	351	T
5	59	1	293	1	G
6	1	351	1	1	C
XX

==> CTCF_Stam_HCPEpiC.gem.pfm <==
DE	CTCF_Stam_HCPEpi	
0	47	1099	54	19	C
1	826	69	174	150	A
2	74	622	453	70	S
3	146	639	134	300	N
4	1218	0	0	0	A
5	0	0	1218	0	G
6	723	0	495	0	R
7	0	0	1035	183	G
8	0	20	1198	0	G
9	0	0	1218	0	G
10	0	1218	0	0	C
11	586	56	490	88	R
XX
DE	CTCF_Stam_HCPEpi_v2	
0	56	1126	57	49	C
1	41	1208	18	21	C
2	1138	61	61	28	A
3	0	971	316	0	C
4	107	653	0	528	Y
5	1287	0	0	0	A
6	2	4	1273	9	G
7	462	91	702	33	R
8	168	96	690	334	N
9	72	82	1068	66	G
XX
DE	CTCF_Stam_HCPEpi_v3	
0	0	0	494	0	G
1	0	494	0	0	C
2	494	0	0	0	A
3	0	0	494	0	G
4	0	494	0	0	C
5	494	0	0	0	A
6	74	126	295	0	S
XX
DE	CTCF_Stam_HCPEpi_v4	
0	1	1	1	282	T
1	1	1	282	1	G
2	1	282	1	1	C
3	265	1	18	1	A
4	40	1	243	1	G
5	1	1	1	282	T
6	79	1	1	204	T
XX
DE	CTCF_Stam_HCPEpi_v5	
0	0	0	432	0	G
1	0	372	0	60	C
2	432	0	0	0	A
3	0	0	374	59	G
4	0	62	0	371	T
5	0	0	432	0	G
6	0	340	0	93	C
XX

==> CTCF_Stam_HEEpiC.gem.pfm <==
DE	CTCF_Stam_HEEpiC	
0	53	1261	34	22	C
1	976	66	179	149	A
2	91	712	504	64	S
3	166	699	134	372	N
4	1369	0	0	0	A
5	0	0	1369	0	G
6	861	0	508	0	A
7	0	0	1133	236	G
8	0	0	1369	0	G
9	0	0	1369	0	G
10	0	1369	0	0	C
11	707	63	517	83	R
XX
DE	CTCF_Stam_HEEpiC_v2	
0	72	888	101	80	C
1	358	534	97	152	N
2	74	612	113	343	Y
3	0	1140	0	0	C
4	0	0	0	1140	T
5	696	0	324	120	A
6	0	72	1068	0	G
7	132	19	60	931	T
8	0	0	1140	0	G
9	0	33	1072	36	G
XX
DE	CTCF_Stam_HEEpiC_v3	
0	0	0	538	0	G
1	0	0	538	0	G
2	0	538	0	0	C
3	474	0	64	0	A
4	0	83	455	0	G
5	0	454	0	84	C
6	538	0	0	0	A
XX
DE	CTCF_Stam_HEEpiC_v4	
0	28	40	221	47	G
1	15	34	273	14	G
2	41	0	61	234	T
3	0	0	335	0	G
4	0	0	335	0	G
5	0	335	0	0	C
6	0	0	335	0	G
7	11	303	8	14	C
8	41	112	14	169	Y
XX
DE	CTCF_Stam_HEEpiC_v5	
0	92	17	206	11	G
1	0	325	0	0	C
2	325	0	0	0	A
3	0	229	0	97	C
4	0	0	0	325	T
5	34	0	291	0	G
6	0	325	0	0	C
XX

==> CTCF_Stam_HeLa-S3.gem.pfm <==
DE	CTCF_Stam_HeLa-S	
0	48	1545	44	34	C
1	1121	115	232	203	A
2	110	879	596	86	S
3	199	849	169	454	N
4	1512	15	64	80	A
5	0	0	1670	0	G
6	693	0	977	0	R
7	0	0	1061	609	G
8	0	0	1670	0	G
9	0	0	1670	0	G
10	0	1670	0	0	C
11	904	84	605	78	R
12	118	765	670	118	S
XX
DE	CTCF_Stam_HeLa-S_v2	
0	33	1155	36	0	C
1	0	1223	0	0	C
2	985	75	21	142	A
3	0	1132	65	26	C
4	112	345	0	766	T
5	1223	0	0	0	A
6	0	0	1223	0	G
7	359	144	640	81	R
8	150	98	638	338	N
9	86	103	952	83	G
XX
DE	CTCF_Stam_HeLa-S_v3	
0	0	212	530	0	G
1	0	742	0	0	C
2	742	0	0	0	A
3	0	63	679	0	G
4	0	742	0	0	C
5	685	58	0	0	A
6	55	116	572	0	G
XX
DE	CTCF_Stam_HeLa-S_v4	
0	64	30	326	29	G
1	37	72	270	69	G
2	0	0	447	0	G
3	0	0	447	0	G
4	0	447	0	0	C
5	0	0	447	0	G
6	0	447	0	0	C
7	36	123	9	280	T
XX
DE	CTCF_Stam_HeLa-S_v5	
0	1	1	260	1	G
1	1	260	1	1	C
2	260	1	1	1	A
3	1	46	215	1	G
4	1	1	1	260	T
5	124	1	137	1	R
6	1	260	1	1	C
XX

==> CTCF_Stam_HepG2.gem.pfm <==
DE	CTCF_Stam_HepG2_	
0	62	1315	57	36	C
1	916	106	250	197	A
2	119	725	559	66	S
3	149	789	161	370	N
4	1418	10	19	22	A
5	0	0	1468	0	G
6	578	0	890	0	G
7	0	0	991	477	G
8	0	0	1468	0	G
9	0	0	1468	0	G
10	4	1455	2	7	C
11	710	84	579	97	R
XX
DE	CTCF_Stam_HepG2__v2	
0	52	1168	62	39	C
1	18	1274	16	12	C
2	1105	41	47	128	A
3	0	925	396	0	C
4	0	734	0	586	Y
5	1320	0	0	0	A
6	5	5	1304	7	G
7	350	113	800	59	G
8	166	121	712	322	N
9	89	137	1016	79	G
XX
DE	CTCF_Stam_HepG2__v3	
0	0	0	454	107	G
1	0	0	561	0	G
2	0	561	0	0	C
3	509	0	52	0	A
4	0	89	472	0	G
5	0	497	0	64	C
6	561	0	0	0	A
XX
DE	CTCF_Stam_HepG2__v4	
0	70	0	389	0	G
1	56	82	241	81	N
2	0	0	459	0	G
3	0	0	459	0	G
4	0	459	0	0	C
5	0	0	459	0	G
6	0	459	0	0	C
XX
DE	CTCF_Stam_HepG2__v5	
0	104	19	281	12	G
1	0	414	0	0	C
2	352	0	62	0	A
3	0	328	0	86	C
4	0	0	0	414	T
5	39	0	375	0	G
6	0	414	0	0	C
XX
DE	CTCF_Stam_HepG2__v6	
0	0	0	253	0	G
1	0	62	0	191	T
2	0	0	253	0	G
3	0	0	253	0	G
4	0	253	0	0	C
5	0	220	0	33	C
6	253	0	0	0	A
XX

==> CTCF_Stam_HMEC.gem.pfm <==
DE	CTCF_Stam_HMEC_1	
0	57	1278	62	31	C
1	926	98	237	167	A
2	104	730	535	60	S
3	153	760	150	366	N
4	1428	0	0	0	A
5	0	0	1428	0	G
6	854	0	574	0	R
7	0	16	1203	210	G
8	0	31	1397	0	G
9	0	0	1428	0	G
10	0	1428	0	0	C
11	663	97	587	82	R
XX
DE	CTCF_Stam_HMEC_1_v2	
0	32	1036	18	0	C
1	0	1086	0	0	C
2	871	68	28	120	A
3	0	977	75	35	C
4	109	284	0	694	T
5	1086	0	0	0	A
6	0	0	1086	0	G
7	316	121	570	80	R
8	153	96	508	331	N
9	80	110	820	76	G
XX
DE	CTCF_Stam_HMEC_1_v3	
0	45	75	355	58	G
1	80	64	346	42	G
2	28	64	299	141	K
3	6	4	517	5	G
4	0	60	471	0	G
5	0	531	0	0	C
6	0	0	531	0	G
7	0	531	0	0	C
8	48	122	19	343	T
XX
DE	CTCF_Stam_HMEC_1_v4	
0	31	130	465	24	G
1	0	649	0	0	C
2	649	0	0	0	A
3	0	0	649	0	G
4	0	603	0	46	C
5	649	0	0	0	A
6	65	121	443	20	G
XX
DE	CTCF_Stam_HMEC_1_v5	
0	100	18	178	12	R
1	0	307	0	0	C
2	307	0	0	0	A
3	0	233	0	75	C
4	0	0	0	307	T
5	35	0	272	0	G
6	0	307	0	0	C
XX
DE	CTCF_Stam_HMEC_1_v6	
0	144	1	133	1	R
1	1	1	276	1	G
2	1	276	1	1	C
3	276	1	1	1	A
4	1	276	1	1	C
5	1	276	1	1	C
6	276	1	1	1	A
XX

==> CTCF_Stam_HMF.gem.pfm <==
DE	CTCF_Stam_HMF_1_	
0	52	1345	40	28	C
1	1020	81	181	183	A
2	104	752	538	72	S
3	186	721	146	413	N
4	1415	7	18	25	A
5	0	0	1464	0	G
6	848	0	616	0	R
7	0	0	1224	240	G
8	0	0	1464	0	G
9	0	0	1464	0	G
10	0	1464	0	0	C
11	778	57	543	87	R
XX
DE	CTCF_Stam_HMF_1__v2	
0	65	1256	52	43	C
1	27	1357	10	21	C
2	1237	23	40	115	A
3	0	1115	299	0	C
4	122	596	0	697	Y
5	1414	0	0	0	A
6	10	9	1386	10	G
7	485	96	789	45	R
8	193	117	707	397	N
9	99	128	1108	79	G
XX
DE	CTCF_Stam_HMF_1__v3	
0	353	25	142	42	A
1	11	12	531	9	G
2	0	562	0	0	C
3	101	0	461	0	G
4	0	562	0	0	C
5	10	530	3	20	C
6	278	235	26	23	M
7	36	353	67	108	C
8	60	368	80	55	C
XX
DE	CTCF_Stam_HMF_1__v4	
0	0	0	332	0	G
1	0	0	332	0	G
2	0	332	0	0	C
3	332	0	0	0	A
4	0	0	332	0	G
5	0	252	0	80	C
6	332	0	0	0	A
XX
DE	CTCF_Stam_HMF_1__v5	
0	92	0	265	0	G
1	64	293	0	0	C
2	357	0	0	0	A
3	0	357	0	0	C
4	0	0	0	357	T
5	67	0	290	0	G
6	0	357	0	0	C
XX

==> CTCF_Stam_HPAF.gem.pfm <==
DE	CTCF_Stam_HPAF_1	
0	55	1258	39	24	C
1	956	72	170	177	A
2	98	707	503	67	S
3	179	668	143	385	N
4	1328	7	18	22	A
5	0	0	1374	0	G
6	810	0	564	0	R
7	0	0	1150	224	G
8	0	0	1374	0	G
9	0	0	1374	0	G
10	0	1374	0	0	C
11	740	55	492	88	R
XX
DE	CTCF_Stam_HPAF_1_v2	
0	38	1076	21	0	C
1	0	1134	0	0	C
2	916	75	21	123	A
3	0	1061	73	0	C
4	124	295	0	715	T
5	1134	0	0	0	A
6	0	0	1134	0	G
7	356	116	592	70	R
8	164	90	539	342	N
9	76	99	873	86	G
XX
DE	CTCF_Stam_HPAF_1_v3	
0	43	165	658	26	G
1	0	891	0	0	C
2	891	0	0	0	A
3	0	58	833	0	G
4	0	822	0	69	C
5	891	0	0	0	A
6	80	123	610	79	G
XX
DE	CTCF_Stam_HPAF_1_v4	
0	252	1	92	1	A
1	1	1	343	1	G
2	1	343	1	1	C
3	1	1	343	1	G
4	1	343	1	1	C
5	1	343	1	1	C
6	193	134	15	2	M
XX

==> CTCF_Stam_HPF.gem.pfm <==
DE	CTCF_Stam_HPF_1_	
0	62	1400	46	28	C
1	1067	90	195	184	A
2	101	796	567	73	S
3	198	735	163	441	N
4	1413	15	61	48	A
5	0	0	1536	0	G
6	925	0	611	0	A
7	0	0	1315	221	G
8	0	0	1536	0	G
9	0	0	1536	0	G
10	0	1536	0	0	C
11	855	59	534	90	R
XX
DE	CTCF_Stam_HPF_1__v2	
0	67	850	87	83	C
1	324	523	92	146	N
2	67	565	120	334	Y
3	0	1085	0	0	C
4	0	0	0	1085	T
5	693	0	286	107	A
6	28	60	998	0	G
7	113	18	69	886	T
8	0	0	1085	0	G
9	0	29	1027	30	G
XX
DE	CTCF_Stam_HPF_1__v3	
0	64	181	637	38	G
1	0	919	0	0	C
2	919	0	0	0	A
3	0	49	870	0	G
4	0	854	0	65	C
5	869	24	10	17	A
6	80	125	624	91	G
XX
DE	CTCF_Stam_HPF_1__v4	
0	589	1	122	1	A
1	1	1	711	1	G
2	1	598	1	113	C
3	152	1	560	1	G
4	1	711	1	1	C
5	1	711	1	1	C
6	508	153	52	1	A
XX

==> CTCF_Stam_HRPEpiC.gem.pfm <==
DE	CTCF_Stam_HRPEpi	
0	59	1658	47	41	C
1	1243	122	230	209	A
2	127	930	650	96	S
3	235	850	192	527	N
4	1603	18	73	110	A
5	0	0	1803	0	G
6	755	0	1048	0	R
7	0	0	1131	673	G
8	0	0	1803	0	G
9	0	0	1803	0	G
10	0	1803	0	0	C
11	1020	80	610	94	R
XX
DE	CTCF_Stam_HRPEpi_v2	
0	81	893	107	89	C
1	332	576	96	165	N
2	76	605	125	364	Y
3	0	1169	0	0	C
4	0	0	0	1169	T
5	756	0	302	111	A
6	0	76	1093	0	G
7	133	18	77	943	T
8	0	0	1169	0	G
9	0	33	1102	35	G
XX
DE	CTCF_Stam_HRPEpi_v3	
0	1	60	185	478	T
1	1	1	722	1	G
2	1	1	722	1	G
3	1	509	1	213	C
4	1	1	722	1	G
5	1	722	1	1	C
6	1	139	1	583	T
XX
DE	CTCF_Stam_HRPEpi_v4	
0	68	189	416	45	S
1	0	717	0	0	C
2	717	0	0	0	A
3	0	0	717	0	G
4	0	717	0	0	C
5	717	0	0	0	A
6	68	113	511	26	G
XX
DE	CTCF_Stam_HRPEpi_v5	
0	70	25	85	312	T
1	1	1	490	1	G
2	1	490	1	1	C
3	490	1	1	1	A
4	1	1	490	1	G
5	1	1	1	490	T
6	235	1	1	256	W
XX
DE	CTCF_Stam_HRPEpi_v6	
0	91	0	274	0	G
1	0	365	0	0	C
2	365	0	0	0	A
3	61	304	0	0	C
4	0	0	0	365	T
5	55	0	310	0	G
6	0	365	0	0	C
XX

==> CTCF_Stam_HUVEC.gem.pfm <==
DE	CTCF_Stam_HUVEC_	
0	73	664	68	728	Y
1	0	0	1533	0	G
2	0	1533	0	0	C
3	0	1533	0	0	C
4	491	1042	0	0	C
5	0	918	0	615	Y
6	0	1533	0	0	C
7	10	17	8	1499	T
8	395	157	819	163	N
9	61	567	816	90	S
10	166	247	80	1040	T
11	21	41	1425	47	G
XX
DE	CTCF_Stam_HUVEC__v2	
0	37	1038	35	0	C
1	0	1109	0	0	C
2	890	78	33	109	A
3	0	1057	52	0	C
4	106	329	0	674	T
5	1109	0	0	0	A
6	0	0	1109	0	G
7	306	143	603	59	R
8	150	107	526	327	N
9	77	108	850	75	G
XX
DE	CTCF_Stam_HUVEC__v3	
0	115	100	534	48	G
1	53	119	399	227	N
2	1	1	796	1	G
3	1	1	796	1	G
4	1	796	1	1	C
5	1	1	796	1	G
6	1	796	1	1	C
XX
DE	CTCF_Stam_HUVEC__v4	
0	1	1	413	1	G
1	1	131	1	282	T
2	1	131	282	1	G
3	1	1	413	1	G
4	1	413	1	1	C
5	1	413	1	1	C
6	413	1	1	1	A
XX
DE	CTCF_Stam_HUVEC__v5	
0	0	177	401	0	G
1	0	578	0	0	C
2	578	0	0	0	A
3	0	61	517	0	G
4	0	578	0	0	C
5	578	0	0	0	A
6	0	109	469	0	G
XX
DE	CTCF_Stam_HUVEC__v6	
0	85	1	226	1	G
1	1	259	1	52	C
2	310	1	1	1	A
3	1	310	1	1	C
4	1	1	1	310	T
5	51	1	260	1	G
6	1	310	1	1	C
XX
DE	CTCF_Stam_HUVEC__v7	
0	17	206	15	58	C
1	0	0	0	296	T
2	0	0	296	0	G
3	0	296	0	0	C
4	296	0	0	0	A
5	0	0	296	0	G
6	0	0	296	0	G
XX

==> CTCF_Stam_K562.gem.pfm <==
DE	CTCF_Stam_K562_1	
0	72	1228	73	29	C
1	866	99	249	189	A
2	114	670	556	63	S
3	137	776	189	301	N
4	1401	0	0	0	A
5	0	0	1401	0	G
6	434	0	968	0	G
7	0	0	1068	333	G
8	0	40	1305	57	G
9	0	0	1401	0	G
10	0	1401	0	0	C
11	614	90	602	96	R
XX
DE	CTCF_Stam_K562_1_v2	
0	66	887	97	65	C
1	307	543	102	163	N
2	66	592	147	310	Y
3	0	1114	0	0	C
4	0	0	0	1114	T
5	681	0	331	103	A
6	0	75	1024	16	G
7	122	32	90	870	T
8	0	0	1114	0	G
9	0	0	1074	40	G
XX
DE	CTCF_Stam_K562_1_v3	
0	70	0	440	0	G
1	80	76	256	98	N
2	0	0	509	0	G
3	0	0	509	0	G
4	0	509	0	0	C
5	0	0	509	0	G
6	0	509	0	0	C
XX
DE	CTCF_Stam_K562_1_v4	
0	28	140	377	18	G
1	0	562	0	0	C
2	562	0	0	0	A
3	0	0	562	0	G
4	0	520	0	43	C
5	562	0	0	0	A
6	18	101	428	16	G
XX

==> CTCF_Stam_NHEK.gem.pfm <==
DE	CTCF_Stam_NHEK_1	
0	44	1183	38	20	C
1	867	66	195	156	A
2	79	668	486	52	S
3	119	692	132	342	Y
4	1284	0	0	0	A
5	0	0	1284	0	G
6	551	0	733	0	R
7	0	0	822	463	G
8	0	0	1284	0	G
9	0	0	1284	0	G
10	3	1274	1	7	C
11	615	52	548	70	R
12	85	643	476	81	S
XX
DE	CTCF_Stam_NHEK_1_v2	
0	42	1025	19	0	C
1	0	1086	0	0	C
2	865	77	27	119	A
3	0	1014	72	0	C
4	115	309	0	662	T
5	1086	0	0	0	A
6	0	0	1086	0	G
7	301	135	580	72	R
8	163	94	505	325	N
9	71	122	813	81	G
XX
DE	CTCF_Stam_NHEK_1_v3	
0	1	1	1	578	T
1	75	1	504	1	G
2	1	486	93	1	C
3	1	176	1	403	T
4	1	1	578	1	G
5	1	578	1	1	C
6	1	578	1	1	C
XX
DE	CTCF_Stam_NHEK_1_v4	
0	18	65	422	95	G
1	2	7	585	6	G
2	1	114	486	1	G
3	1	599	1	1	C
4	1	1	599	1	G
5	1	599	1	1	C
6	51	75	24	451	T
XX
DE	CTCF_Stam_NHEK_1_v5	
0	1	247	1	1	C
1	1	247	1	1	C
2	247	1	1	1	A
3	1	247	1	1	C
4	183	1	65	1	A
5	70	178	1	1	C
6	1	1	247	1	G
XX
DE	CTCF_Stam_NHEK_1_v6	
0	95	1	377	1	G
1	1	419	1	54	C
2	347	1	126	1	A
3	1	472	1	1	C
4	1	1	1	472	T
5	1	1	472	1	G
6	1	472	1	1	C
XX
DE	CTCF_Stam_NHEK_1_v7	
0	0	270	0	0	C
1	0	270	0	0	C
2	0	0	0	270	T
3	0	0	270	0	G
4	0	270	0	0	C
5	0	0	0	270	T
6	0	0	270	0	G
XX

==> CTCF-v041610.2_Myers_SK-N-SH-RA.gem.pfm <==
DE	CTCF-v041610.2_M	
0	58	2493	56	36	C
1	1982	129	294	237	A
2	120	1532	897	94	S
3	221	1368	182	872	Y
4	2514	11	60	58	A
5	0	0	2642	0	G
6	1146	30	1452	14	R
7	69	38	1633	903	G
8	35	34	2550	24	G
9	77	95	2342	129	G
10	241	2135	88	179	C
11	1263	148	1110	122	R
XX
DE	CTCF-v041610.2_M_v2	
0	91	0	591	0	G
1	68	128	352	135	N
2	0	0	682	0	G
3	0	0	682	0	G
4	0	682	0	0	C
5	0	0	682	0	G
6	0	682	0	0	C
XX
DE	CTCF-v041610.2_M_v3	
0	0	389	0	0	C
1	0	389	0	0	C
2	121	69	43	158	N
3	0	389	0	0	C
4	0	0	0	389	T
5	389	0	0	0	A
6	0	0	389	0	G
XX
DE	CTCF-v041610.2_M_v4	
0	1	711	1	1	C
1	1	1	1	711	T
2	1	1	711	1	G
3	1	536	175	1	C
4	253	1	1	458	T
5	1	1	711	1	G
6	1	1	711	1	G
XX
DE	CTCF-v041610.2_M_v5	
0	1	257	1	1	C
1	1	1	113	146	K
2	1	1	1	257	T
3	1	1	257	1	G
4	1	1	1	257	T
5	1	1	257	1	G
6	1	1	257	1	G
XX
DE	CTCF-v041610.2_M_v6	
0	0	0	0	359	T
1	0	0	359	0	G
2	0	274	85	0	C
3	0	0	0	359	T
4	0	0	359	0	G
5	0	359	0	0	C
6	0	359	0	0	C
XX
DE	CTCF-v041610.2_M_v7	
0	1	1	354	1	G
1	1	46	1	309	T
2	1	1	354	1	G
3	1	1	354	1	G
4	1	354	1	1	C
5	1	354	1	1	C
6	256	1	99	1	A
XX
DE	CTCF-v041610.2_M_v8	
0	1	1	130	151	K
1	1	1	281	1	G
2	1	1	281	1	G
3	1	1	1	281	T
4	1	1	281	1	G
5	1	281	1	1	C
6	1	1	1	281	T
XX
DE	CTCF-v041610.2_M_v9	
0	97	1	358	1	G
1	1	397	1	57	C
2	454	1	1	1	A
3	1	454	1	1	C
4	1	1	1	454	T
5	49	1	406	1	G
6	1	349	1	106	C
XX

==> EBF1--SC-137065-PCR1x_Myers_GM12878.gem.pfm <==
DE	EBF1--SC-137065-	
0	51	272	126	617	Y
1	5	1035	12	14	C
2	6	1041	5	13	C
3	3	1059	2	2	C
4	258	704	1	103	C
5	466	53	0	546	W
6	0	0	1065	0	G
7	164	8	883	11	G
8	5	25	1020	17	G
9	540	93	392	40	R
XX
DE	EBF1--SC-137065-_v2	
0	1	1	576	1	G
1	1	1	576	1	G
2	1	1	576	1	G
3	1	576	1	1	C
4	576	1	1	1	A
5	65	512	1	1	C
6	286	122	1	170	N
XX
DE	EBF1--SC-137065-_v3	
0	1	1	419	1	G
1	1	419	1	1	C
2	1	419	1	1	C
3	419	1	1	1	A
4	1	419	1	1	C
5	419	1	1	1	A
XX

==> EBF-PCR1x_Myers_GM12878.gem.pfm <==
DE	EBF-PCR1x_Myers_	
0	71	205	90	550	T
1	7	892	12	5	C
2	4	902	2	8	C
3	3	910	1	2	C
4	171	690	2	53	C
5	697	1	2	217	A
6	0	0	915	0	G
7	122	4	783	7	G
8	10	22	872	12	G
9	547	102	234	33	R
XX
DE	EBF-PCR1x_Myers__v2	
0	1	1	577	1	G
1	1	1	577	1	G
2	1	1	577	1	G
3	1	577	1	1	C
4	577	1	1	1	A
5	62	516	1	1	C
6	291	118	1	170	N
XX
DE	EBF-PCR1x_Myers__v3	
0	1	1	1	430	T
1	78	1	353	1	G
2	1	430	1	1	C
3	1	430	1	1	C
4	430	1	1	1	A
5	1	430	1	1	C
6	387	44	1	1	A
XX
DE	EBF-PCR1x_Myers__v4	
0	316	1	1	1	A
1	1	129	187	1	S
2	1	316	1	1	C
3	1	316	1	1	C
4	316	1	1	1	A
5	1	316	1	1	C
6	316	1	1	1	A
XX

==> Egr-1-PCR2x_Myers_GM12878.gem.pfm <==
DE	Egr-1-PCR2x_Myer	
0	115	103	845	18	G
1	52	959	40	29	C
2	2	9	1068	1	G
3	0	67	0	1013	T
4	0	0	1079	0	G
5	51	653	348	28	C
6	35	94	900	51	G
XX
DE	Egr-1-PCR2x_Myer_v2	
0	14	244	23	555	T
1	0	0	835	0	G
2	835	0	0	0	A
3	3	820	10	4	C
4	10	35	772	18	G
XX
DE	Egr-1-PCR2x_Myer_v3	
0	17	40	858	17	G
1	0	930	0	0	C
2	72	0	858	0	G
3	0	930	0	0	C
4	224	522	35	150	M
5	0	0	930	0	G
6	63	644	116	108	C
XX
DE	Egr-1-PCR2x_Myer_v4	
0	32	401	117	0	C
1	0	550	0	0	C
2	0	0	550	0	G
3	0	25	525	0	G
4	550	0	0	0	A
5	550	0	0	0	A
6	42	49	460	0	G
XX
DE	Egr-1-PCR2x_Myer_v5	
0	0	0	468	0	G
1	0	0	364	104	G
2	0	0	468	0	G
3	0	0	468	0	G
4	0	0	468	0	G
5	0	468	0	0	C
6	0	0	468	0	G
XX
DE	Egr-1-PCR2x_Myer_v6	
0	1	1	1	346	T
1	346	1	1	1	A
2	1	346	1	1	C
3	1	1	346	1	G
4	1	246	7	93	C
XX
DE	Egr-1-PCR2x_Myer_v7	
0	1	1	164	1	G
1	164	1	1	1	A
2	1	164	1	1	C
3	1	1	164	1	G
4	1	164	1	1	C
5	164	1	1	1	A
XX
DE	Egr-1-PCR2x_Myer_v8	
0	1	143	1	1	C
1	1	1	1	143	T
2	1	143	1	1	C
3	1	143	1	1	C
4	1	1	143	1	G
5	1	143	1	1	C
6	1	1	143	1	G
XX

==> Egr-1-v041610.1_Myers_GM12878.gem.pfm <==
DE	Egr-1-v041610.1_	
0	200	335	1425	111	G
1	363	1151	253	305	N
2	41	54	1954	23	G
3	0	0	1375	696	G
4	160	0	1912	0	G
5	0	0	2071	0	G
6	0	0	2071	0	G
7	0	1596	0	475	C
8	3	2	2064	2	G
9	151	210	1414	297	G
XX
DE	Egr-1-v041610.1__v2	
0	5	883	6	12	C
1	0	904	0	0	C
2	0	904	0	0	C
3	348	288	268	0	N
4	0	904	0	0	C
5	0	0	904	0	G
6	2	865	31	7	C
XX
DE	Egr-1-v041610.1__v3	
0	53	1	621	1	G
1	1	615	1	58	C
2	1	1	673	1	G
3	1	673	1	1	C
4	1	1	673	1	G
5	58	524	93	1	C
6	316	253	106	1	M
XX
DE	Egr-1-v041610.1__v4	
0	1	1	1	470	T
1	1	1	1	470	T
2	1	470	1	1	C
3	1	470	1	1	C
4	1	1	470	1	G
5	1	143	327	1	G
XX
DE	Egr-1-v041610.1__v5	
0	1	264	1	1	C
1	1	264	1	1	C
2	1	264	1	1	C
3	1	1	264	1	G
4	1	264	1	1	C
5	1	264	1	1	C
6	1	1	264	1	G
XX

==> Egr-1-v041610.1_Myers_K562.gem.pfm <==
DE	Egr-1-v041610.1_	
0	287	361	1855	143	G
1	434	1329	268	615	N
2	8	30	2599	9	G
3	0	0	1501	1145	K
4	191	0	2454	0	G
5	0	0	2645	0	G
6	0	0	2645	0	G
7	41	1867	38	700	C
8	21	4	2606	15	G
9	198	201	1728	518	G
XX
DE	Egr-1-v041610.1__v2	
0	0	1341	0	0	C
1	0	1341	0	0	C
2	34	1274	0	33	C
3	706	282	354	0	N
4	0	1341	0	0	C
5	190	0	985	167	G
6	0	1341	0	0	C
XX

==> Egr-1-v041610.2_Myers_H1-hESC.gem.pfm <==
DE	Egr-1-v041610.2_	
0	106	190	1217	59	G
1	247	1135	86	102	C
2	24	34	1502	11	G
3	1	2	1152	416	G
4	64	0	1506	0	G
5	0	0	1570	0	G
6	2	4	1563	2	G
7	99	1293	24	155	C
8	41	55	1441	34	G
XX
DE	Egr-1-v041610.2__v2	
0	1	1	311	1	G
1	1	1	311	1	G
2	311	1	1	1	A
3	1	55	258	1	G
4	1	1	311	1	G
5	1	1	311	1	G
6	311	1	1	1	A
7	1	1	311	1	G
XX
DE	Egr-1-v041610.2__v3	
0	15	209	31	1	C
1	1	253	1	1	C
2	1	1	253	1	G
3	1	1	253	1	G
4	253	1	1	1	A
5	234	1	21	1	A
6	1	1	253	1	G
7	33	26	26	171	T
XX

==> ELF1--SC-631-v041610.1_Myers_GM12878.gem.pfm <==
DE	ELF1--SC-631-v04	
0	0	1147	46	51	C
1	20	40	13	1171	T
2	8	0	56	1180	T
3	0	1238	0	5	C
4	0	1243	0	0	C
5	0	37	985	221	G
6	16	200	985	43	G
XX
DE	ELF1--SC-631-v04_v2	
0	0	0	572	0	G
1	86	455	0	32	C
2	48	0	524	0	G
3	39	533	0	0	C
4	100	414	0	59	C
5	0	0	572	0	G
6	39	516	0	17	C
XX
DE	ELF1--SC-631-v04_v3	
0	1	344	1	1	C
1	1	1	1	344	T
2	1	268	77	1	C
3	1	344	1	1	C
4	1	1	344	1	G
5	1	344	1	1	C
6	73	1	207	65	R
XX
DE	ELF1--SC-631-v04_v4	
0	364	1	1	1	A
1	36	102	227	1	G
2	115	1	204	46	R
3	1	1	364	1	G
4	1	364	1	1	C
5	1	1	364	1	G
6	1	364	1	1	C
XX
DE	ELF1--SC-631-v04_v5	
0	50	273	0	25	C
1	348	0	0	0	A
2	49	0	299	0	G
3	0	348	0	0	C
4	0	273	75	0	C
5	0	0	348	0	G
6	0	348	0	0	C
XX

==> ELF1--SC-631-v041610.1_Myers_HepG2.gem.pfm <==
DE	ELF1--SC-631-v04	
0	211	1456	638	103	C
1	760	1647	0	0	C
2	0	0	2407	0	G
3	0	26	2381	0	G
4	2407	0	0	0	A
5	2371	0	0	36	A
6	194	134	2080	0	G
XX
DE	ELF1--SC-631-v04_v2	
0	0	0	0	296	T
1	0	107	189	0	G
2	0	296	0	0	C
3	0	0	296	0	G
4	0	296	0	0	C
5	0	0	296	0	G
XX

==> ELF1--SC-631-v041610.2_Myers_K562.gem.pfm <==
DE	ELF1--SC-631-v04	
0	9	2364	106	184	C
1	28	25	18	2591	T
2	9	0	19	2634	T
3	0	2661	0	0	C
4	0	2661	0	0	C
5	0	0	2021	640	G
6	22	467	2085	88	G
XX
DE	ELF1--SC-631-v04_v2	
0	1	1	470	1	G
1	1	1	470	1	G
2	470	1	1	1	A
3	470	1	1	1	A
4	1	1	470	1	G
5	1	103	1	368	T
6	1	76	395	1	G
XX
DE	ELF1--SC-631-v04_v3	
0	1	1	261	104	G
1	1	97	1	267	T
2	1	1	59	306	T
3	1	364	1	1	C
4	1	364	1	1	C
5	1	1	364	1	G
6	1	364	1	1	C
XX
DE	ELF1--SC-631-v04_v4	
0	1	1	1	295	T
1	1	1	295	1	G
2	1	54	242	1	G
3	1	295	1	1	C
4	1	1	295	1	G
5	1	210	86	1	C
6	1	222	1	73	C
XX

==> ERalpha-a-v041610.2_Myers_ECC-1-Genistein-100nM.gem.pfm <==
DE	ERalpha-a-v04161	
0	1051	63	487	0	A
1	0	0	1600	0	G
2	0	0	1600	0	G
3	0	0	0	1600	T
4	0	1600	0	0	C
5	1522	0	78	0	A
XX
DE	ERalpha-a-v04161_v2	
0	0	0	313	0	G
1	0	212	0	101	C
2	0	0	0	313	T
3	0	0	313	0	G
4	313	0	0	0	A
5	0	313	0	0	C
XX
DE	ERalpha-a-v04161_v3	
0	1	1	1	298	T
1	1	1	298	1	G
2	1	1	1	298	T
3	1	1	298	1	G
4	298	1	1	1	A
5	1	298	1	1	C
XX

==> ERalpha-a-v041610.2_Myers_T-47D-Estradiol-10nM.gem.pfm <==
DE	ERalpha-a-v04161	
0	0	31	0	2485	T
1	0	0	2516	0	G
2	2247	269	0	0	A
3	0	2516	0	0	C
4	383	2134	0	0	C
5	0	501	76	1939	T
XX
DE	ERalpha-a-v04161_v2	
0	0	0	298	0	G
1	153	0	0	145	W
2	0	0	0	298	T
3	0	0	298	0	G
4	298	0	0	0	A
5	0	298	0	0	C
XX

==> ERalpha-a-v041610.2_Myers_T-47D-Genistein-100nM.gem.pfm <==
DE	ERalpha-a-v04161	
0	0	29	0	1960	T
1	0	0	1988	0	G
2	1988	0	0	0	A
3	0	1988	0	0	C
4	314	1674	0	0	C
5	0	469	86	1433	T
XX
DE	ERalpha-a-v04161_v2	
0	0	0	298	0	G
1	0	0	0	298	T
2	0	298	0	0	C
3	298	0	0	0	A
4	135	0	0	163	W
5	0	298	0	0	C
XX

==> ERRA_Snyder_HepG2-forskolin.gem.pfm <==
DE	ERRA_Snyder_HepG	
0	1244	0	214	0	A
1	1342	0	116	0	A
2	0	0	1458	0	G
3	0	0	1458	0	G
4	76	0	161	1221	T
5	0	1360	61	38	C
6	1335	65	59	0	A
XX
DE	ERRA_Snyder_HepG_v2	
0	0	0	0	330	T
1	0	0	330	0	G
2	0	0	330	0	G
3	330	0	0	0	A
4	0	330	0	0	C
5	0	0	0	330	T
XX

==> ETS1-PCR1x_Myers_GM12878.gem.pfm <==
DE	ETS1-PCR1x_Myers	
0	95	1113	155	170	C
1	1162	53	286	31	A
2	6	1226	11	291	C
3	197	0	0	1335	T
4	0	0	0	1532	T
5	1	1519	6	7	C
6	20	1466	13	35	C
XX
DE	ETS1-PCR1x_Myers_v2	
0	0	405	69	139	C
1	58	0	0	555	T
2	0	0	0	613	T
3	0	613	0	0	C
4	0	613	0	0	C
5	0	0	613	0	G
6	0	103	471	40	G
XX

==> FOS-eGFP_White_K562.gem.pfm <==
DE	FOS-eGFP_White_K	
0	0	0	0	2352	T
1	0	0	2265	88	G
2	2340	12	0	0	A
3	0	0	2240	112	G
4	0	0	0	2352	T
5	0	2352	0	0	C
6	2352	0	0	0	A
7	33	906	340	1074	Y
XX

==> FOSL1--SC-183-v041610.1_Myers_K562.gem.pfm <==
DE	FOSL1--SC-183-v0	
0	0	0	0	2371	T
1	0	0	2300	72	G
2	2356	15	0	0	A
3	0	0	2289	83	G
4	0	0	0	2371	T
5	0	2371	0	0	C
6	2371	0	0	0	A
7	31	988	437	916	Y
XX
DE	FOSL1--SC-183-v0_v2	
0	0	229	52	0	C
1	0	0	0	281	T
2	0	0	0	281	T
3	281	0	0	0	A
4	0	0	0	281	T
5	0	281	0	0	C
6	96	0	0	185	T
XX

==> FOSL2-v041610.1_Myers_HepG2.gem.pfm <==
DE	FOSL2-v041610.1_	
0	0	0	0	1443	T
1	0	0	1417	26	G
2	1443	0	0	0	A
3	102	1342	0	0	C
4	0	0	34	1410	T
5	46	1397	0	0	C
6	1432	0	11	0	A
XX
DE	FOSL2-v041610.1__v2	
0	0	0	0	302	T
1	0	0	302	0	G
2	0	0	0	302	T
3	0	0	0	302	T
4	0	0	72	230	T
5	187	0	115	0	A
6	0	302	0	0	C
XX

==> FOXA1--SC-101058-v041610.1_Myers_HepG2.gem.pfm <==
DE	FOXA1--SC-101058	
0	164	0	2309	0	G
1	0	336	0	2137	T
2	2154	319	0	0	A
3	2339	134	0	0	A
4	2446	0	27	0	A
5	0	2081	0	392	C
6	2367	26	14	67	A
XX
DE	FOXA1--SC-101058_v2	
0	435	5	1	16	A
1	0	456	0	0	C
2	456	0	0	0	A
3	456	0	0	0	A
4	456	0	0	0	A
5	33	287	29	109	C
6	370	39	17	31	A
XX
DE	FOXA1--SC-101058_v3	
0	1	1	468	1	G
1	1	1	168	301	T
2	168	1	95	207	N
3	1	468	1	1	C
4	468	1	1	1	A
5	468	1	1	1	A
6	468	1	1	1	A
XX
DE	FOXA1--SC-101058_v4	
0	1	290	1	1	C
1	1	1	1	290	T
2	1	1	1	290	T
3	1	1	1	290	T
4	1	1	290	1	G
5	118	1	1	172	W
6	1	1	1	290	T
XX
DE	FOXA1--SC-101058_v5	
0	0	0	0	349	T
1	0	0	270	79	G
2	349	0	0	0	A
3	0	264	0	86	C
4	0	0	0	349	T
5	0	349	0	0	C
6	349	0	0	0	A
XX
DE	FOXA1--SC-101058_v6	
0	1	1	1	247	T
1	1	1	247	1	G
2	1	1	247	1	G
3	247	1	1	1	A
4	1	247	1	1	C
5	125	40	6	81	W
6	36	70	77	68	N
7	77	14	48	113	N
8	79	17	133	22	R
XX

==> FOXA1--SC-6553-v041610.1_Myers_HepG2.gem.pfm <==
DE	FOXA1--SC-6553-v	
0	75	14	22	2731	T
1	482	0	2358	0	G
2	0	32	0	2808	T
3	0	0	156	2684	T
4	0	0	359	2481	T
5	2461	0	379	0	A
6	0	2652	0	188	C
XX
DE	FOXA1--SC-6553-v_v2	
0	699	81	5	120	A
1	0	903	0	0	C
2	903	0	0	0	A
3	903	0	0	0	A
4	903	0	0	0	A
5	40	550	52	262	C
6	736	74	48	47	A
XX
DE	FOXA1--SC-6553-v_v3	
0	1	1	1	279	T
1	1	1	1	279	T
2	146	1	133	1	R
3	1	279	1	1	C
4	279	1	1	1	A
5	1	279	1	1	C
6	279	1	1	1	A
XX
DE	FOXA1--SC-6553-v_v4	
0	0	0	0	251	T
1	0	0	178	73	G
2	251	0	0	0	A
3	0	251	0	0	C
4	0	0	0	251	T
5	0	251	0	0	C
6	251	0	0	0	A
XX

==> FOXA2--SC-6554-v041610.1_Myers_HepG2.gem.pfm <==
DE	FOXA2--SC-6554-v	
0	90	36	47	2471	T
1	430	10	2199	5	G
2	0	0	0	2644	T
3	0	0	142	2502	T
4	0	0	332	2312	T
5	2197	0	448	0	A
6	56	2436	44	109	C
XX
DE	FOXA2--SC-6554-v_v2	
0	35	62	66	762	T
1	221	21	656	28	G
2	0	0	0	924	T
3	0	0	0	924	T
4	0	0	0	924	T
5	0	0	924	0	G
6	105	9	101	711	T
XX
DE	FOXA2--SC-6554-v_v3	
0	1	340	1	1	C
1	1	1	1	340	T
2	1	1	1	340	T
3	1	1	1	340	T
4	1	1	340	1	G
5	1	1	1	340	T
6	140	1	1	201	W
XX
DE	FOXA2--SC-6554-v_v4	
0	211	1	1	90	A
1	1	1	1	300	T
2	1	300	1	1	C
3	300	1	1	1	A
4	300	1	1	1	A
5	1	213	1	88	C
6	300	1	1	1	A
XX
DE	FOXA2--SC-6554-v_v5	
0	23	11	30	317	T
1	1	1	1	379	T
2	126	1	254	1	G
3	1	312	1	68	C
4	379	1	1	1	A
5	1	379	1	1	C
6	369	6	1	5	A
XX

==> GABP-PCR1x_Myers_HeLa-S3.gem.pfm <==
DE	GABP-PCR1x_Myers	
0	7	1204	65	134	C
1	35	0	24	1351	T
2	16	0	0	1393	T
3	0	1409	0	0	C
4	0	1409	0	0	C
5	0	0	1266	144	G
6	13	147	1193	56	G
XX
DE	GABP-PCR1x_Myers_v2	
0	0	306	0	0	C
1	306	0	0	0	A
2	0	229	0	77	C
3	0	0	0	306	T
4	0	0	0	306	T
5	0	306	0	0	C
6	0	306	0	0	C
XX
DE	GABP-PCR1x_Myers_v3	
0	33	1	31	376	T
1	1	1	1	438	T
2	1	438	1	1	C
3	1	438	1	1	C
4	1	1	372	67	G
5	16	51	344	28	G
6	1	30	26	383	T
XX
DE	GABP-PCR1x_Myers_v4	
0	8	7	227	185	K
1	1	1	185	240	K
2	1	1	1	424	T
3	1	308	117	1	C
4	1	424	1	1	C
5	1	1	424	1	G
6	14	378	19	16	C
XX
DE	GABP-PCR1x_Myers_v5	
0	8	26	385	5	G
1	1	1	421	1	G
2	1	1	286	136	G
3	120	136	167	1	N
4	421	1	1	1	A
5	1	421	1	1	C
6	1	1	421	1	G
XX
DE	GABP-PCR1x_Myers_v6	
0	1	193	154	1	S
1	1	1	346	1	G
2	1	1	346	1	G
3	346	1	1	1	A
4	1	254	1	93	C
5	1	193	154	1	S
6	1	1	1	346	T
XX
DE	GABP-PCR1x_Myers_v7	
0	2	245	2	2	C
1	2	134	113	2	S
2	2	2	245	2	G
3	2	245	2	2	C
4	2	2	2	245	T
5	2	2	2	245	T
6	28	137	43	44	N
7	3	140	93	15	S
XX

==> GABP-PCR2x_Myers_GM12878.gem.pfm <==
DE	GABP-PCR2x_Myers	
0	1249	165	778	193	R
1	5	2151	89	140	C
2	0	0	0	2384	T
3	0	0	0	2384	T
4	0	2384	0	0	C
5	2	2381	2	1	C
6	2	17	2156	210	G
7	19	325	1946	95	G
XX
DE	GABP-PCR2x_Myers_v2	
0	47	1037	1	1	C
1	722	1	173	190	A
2	1	938	1	146	C
3	101	1	78	905	T
4	1	1	1	1083	T
5	1	1083	1	1	C
6	1	1083	1	1	C
XX
DE	GABP-PCR2x_Myers_v3	
0	1	396	1	1	C
1	1	1	396	1	G
2	1	1	396	1	G
3	396	1	1	1	A
4	396	1	1	1	A
5	86	222	90	1	N
6	1	338	1	59	C
XX
DE	GABP-PCR2x_Myers_v4	
0	100	64	319	537	K
1	1	1	1017	1	G
2	1017	1	1	1	A
3	1	1017	1	1	C
4	1	1	1017	1	G
5	32	695	65	227	C
XX
DE	GABP-PCR2x_Myers_v5	
0	1	405	1	1	C
1	1	405	1	1	C
2	1	1	405	1	G
3	1	1	405	1	G
4	1	405	1	1	C
5	133	1	273	1	G
6	1	1	405	1	G
XX
DE	GABP-PCR2x_Myers_v6	
0	1	261	1	1	C
1	1	1	261	1	G
2	1	1	89	172	T
3	1	1	1	261	T
4	1	120	142	1	S
5	1	261	1	1	C
6	1	1	261	1	G
XX
DE	GABP-PCR2x_Myers_v7	
0	18	39	428	11	G
1	1	494	1	1	C
2	1	127	367	1	G
3	1	94	400	1	G
4	1	1	494	1	G
5	494	1	1	1	A
6	1	494	1	1	C
XX
DE	GABP-PCR2x_Myers_v8	
0	1	91	310	1	G
1	1	1	400	1	G
2	117	1	284	1	G
3	1	400	1	1	C
4	1	1	400	1	G
5	1	1	400	1	G
6	400	1	1	1	A
XX
DE	GABP-PCR2x_Myers_v9	
0	192	1	1	104	A
1	1	1	295	1	G
2	1	295	1	1	C
3	1	1	295	1	G
4	1	259	1	37	C
5	1	295	1	1	C
6	1	1	295	1	G
XX
DE	GABP-PCR2x_Myers_v10	
0	172	3	3	141	W
1	3	3	310	3	G
2	3	310	3	3	C
3	3	3	310	3	G
4	3	310	3	3	C
5	3	3	310	3	G
6	17	22	233	47	G
7	152	46	98	23	N
8	9	173	109	28	S
XX
DE	GABP-PCR2x_Myers_v11	
0	10	36	153	53	G
1	31	47	103	72	N
2	52	47	133	20	N
3	39	116	70	27	N
4	1	248	1	1	C
5	1	1	248	1	G
6	1	1	1	248	T
7	80	1	169	1	G
8	1	1	248	1	G
9	1	248	1	1	C
XX

==> GABP-PCR2x_Myers_HepG2.gem.pfm <==
DE	GABP-PCR2x_Myers	
0	0	1948	114	225	C
1	41	0	67	2178	T
2	0	0	0	2286	T
3	0	2286	0	0	C
4	0	2286	0	0	C
5	0	0	2286	0	G
XX
DE	GABP-PCR2x_Myers_v2	
0	0	1998	0	0	C
1	0	423	1401	175	G
2	40	0	1885	73	G
3	0	1864	0	134	C
4	0	0	1998	0	G
5	93	1430	388	89	C
XX
DE	GABP-PCR2x_Myers_v3	
0	677	0	0	0	A
1	0	677	0	0	C
2	0	0	0	677	T
3	0	0	0	677	T
4	0	677	0	0	C
5	0	677	0	0	C
XX
DE	GABP-PCR2x_Myers_v4	
0	1	1	1	1061	T
1	1	1061	1	1	C
2	1	1061	1	1	C
3	1	1	1061	1	G
4	4	47	988	24	G
XX
DE	GABP-PCR2x_Myers_v5	
0	1	1	146	846	T
1	1	1	991	1	G
2	854	1	137	1	A
3	1	991	1	1	C
4	1	1	991	1	G
5	26	330	53	583	Y
XX
DE	GABP-PCR2x_Myers_v6	
0	1	1	628	1	G
1	1	1	1	628	T
2	1	628	1	1	C
3	242	386	1	1	C
4	1	628	1	1	C
5	1	1	628	1	G
XX
DE	GABP-PCR2x_Myers_v7	
0	1	1	596	1	G
1	1	1	1	596	T
2	1	276	320	1	S
3	1	596	1	1	C
4	1	1	596	1	G
5	1	491	1	106	C
XX
DE	GABP-PCR2x_Myers_v8	
0	1	1	1	379	T
1	1	379	1	1	C
2	1	1	379	1	G
3	1	379	1	1	C
4	1	1	379	1	G
5	1	1	379	1	G
XX
DE	GABP-PCR2x_Myers_v9	
0	1	1	363	1	G
1	114	249	1	1	C
2	363	1	1	1	A
3	1	363	1	1	C
4	1	1	363	1	G
5	1	363	1	1	C
XX
DE	GABP-PCR2x_Myers_v10	
0	1	391	1	1	C
1	1	391	1	1	C
2	1	1	1	391	T
3	1	1	391	1	G
4	1	391	1	1	C
5	1	1	391	1	G
XX
DE	GABP-PCR2x_Myers_v11	
0	1	270	1	1	C
1	1	1	270	1	G
2	1	1	270	1	G
3	1	270	1	1	C
4	1	270	1	1	C
5	1	1	270	1	G
XX

==> GABP-v041610.1_Myers_K562.gem.pfm <==
DE	GABP-v041610.1_M	
0	42	560	151	135	C
1	87	59	64	678	T
2	0	0	0	886	T
3	0	886	0	0	C
4	0	886	0	0	C
5	0	0	886	0	G
6	0	67	819	0	G
XX
DE	GABP-v041610.1_M_v2	
0	0	0	59	378	T
1	0	0	0	436	T
2	0	436	0	0	C
3	0	436	0	0	C
4	0	0	436	0	G
5	97	247	0	92	N
XX
DE	GABP-v041610.1_M_v3	
0	352	0	0	0	A
1	0	352	0	0	C
2	0	0	0	352	T
3	0	0	0	352	T
4	0	352	0	0	C
5	17	308	3	26	C
XX
DE	GABP-v041610.1_M_v4	
0	0	346	0	0	C
1	0	0	346	0	G
2	0	238	0	108	C
3	0	0	346	0	G
4	346	0	0	0	A
5	0	201	145	0	S
XX
DE	GABP-v041610.1_M_v5	
0	281	0	0	0	A
1	0	281	0	0	C
2	0	0	281	0	G
3	0	281	0	0	C
4	0	182	99	0	C
5	0	0	281	0	G
XX

==> GATA-1_Snyder_K562b.gem.pfm <==
DE	GATA-1_Snyder_K5	
0	1664	110	0	581	A
1	0	0	2354	0	G
2	2354	0	0	0	A
3	0	0	0	2354	T
4	2354	0	0	0	A
5	2144	0	210	0	A
XX
DE	GATA-1_Snyder_K5_v2	
0	605	0	0	0	A
1	0	0	0	605	T
2	0	605	0	0	C
3	267	0	0	338	W
4	0	0	605	0	G
5	0	605	0	0	C
XX

==> GATA2-eGFP_White_K562.gem.pfm <==
DE	GATA2-eGFP_White	
0	1093	0	0	382	A
1	0	0	1475	0	G
2	1475	0	0	0	A
3	0	0	0	1475	T
4	1475	0	0	0	A
5	1270	0	205	0	A
XX

==> GATA2--SC-267-PCR1x_Myers_K562.gem.pfm <==
DE	GATA2--SC-267-PC	
0	1976	65	0	669	A
1	0	0	2709	0	G
2	2709	0	0	0	A
3	0	0	0	2709	T
4	2709	0	0	0	A
5	2432	0	277	0	A
XX
DE	GATA2--SC-267-PC_v2	
0	0	494	0	0	C
1	0	0	0	494	T
2	290	0	0	204	W
3	494	0	0	0	A
4	0	0	0	494	T
5	0	494	0	0	C
XX
DE	GATA2--SC-267-PC_v3	
0	0	420	0	0	C
1	420	0	0	0	A
2	0	0	420	0	G
3	0	420	0	0	C
4	0	0	0	420	T
5	0	0	420	0	G
XX
DE	GATA2--SC-267-PC_v4	
0	603	0	0	0	A
1	0	0	0	603	T
2	0	603	0	0	C
3	226	0	0	378	T
4	0	0	603	0	G
5	0	603	0	0	C
XX

==> GATA-2_Snyder_K562b.gem.pfm <==
DE	GATA-2_Snyder_K5	
0	1479	70	0	544	A
1	0	0	2092	0	G
2	2092	0	0	0	A
3	0	0	0	2092	T
4	2092	0	0	0	A
5	1854	0	238	0	A
XX
DE	GATA-2_Snyder_K5_v2	
0	0	0	325	0	G
1	0	325	0	0	C
2	325	0	0	0	A
3	0	0	325	0	G
4	325	0	0	0	A
5	0	0	0	325	T
XX

==> GATA3--SC-268-v041610.2_Myers_T-47D-DMSO-0.02pct.gem.pfm <==
DE	GATA3--SC-268-v0	
0	0	0	0	837	T
1	0	0	0	837	T
2	837	0	0	0	A
3	0	0	0	837	T
4	0	837	0	0	C
5	264	0	0	574	T
XX
DE	GATA3--SC-268-v0_v2	
0	0	0	0	542	T
1	542	0	0	0	A
2	0	0	0	542	T
3	0	542	0	0	C
4	153	0	0	389	T
5	0	193	349	0	G
XX
DE	GATA3--SC-268-v0_v3	
0	344	0	0	0	A
1	0	0	0	344	T
2	0	344	0	0	C
3	0	0	0	344	T
4	0	0	344	0	G
5	344	0	0	0	A
XX
DE	GATA3--SC-268-v0_v4	
0	0	0	304	0	G
1	0	304	0	0	C
2	304	0	0	0	A
3	304	0	0	0	A
4	304	0	0	0	A
5	0	304	0	0	C
XX

==> GR-PCR1x_Myers_A549-DEX-50nM.gem.pfm <==
DE	GR-PCR1x_Myers_A	
0	484	0	672	0	R
1	0	0	1156	0	G
2	1156	0	0	0	A
3	1156	0	0	0	A
4	0	1156	0	0	C
5	1090	0	66	0	A
XX
DE	GR-PCR1x_Myers_A_v2	
0	0	126	0	787	T
1	0	0	913	0	G
2	0	0	0	913	T
3	266	647	0	0	C
4	0	913	0	0	C
5	0	0	0	913	T
XX
DE	GR-PCR1x_Myers_A_v3	
0	67	28	59	340	T
1	0	0	492	0	G
2	492	0	0	0	A
3	0	51	441	0	G
4	0	0	0	492	T
5	0	492	0	0	C
6	492	0	0	0	A
XX
DE	GR-PCR1x_Myers_A_v4	
0	0	0	366	0	G
1	366	0	0	0	A
2	366	0	0	0	A
3	0	50	0	316	T
4	0	0	366	0	G
5	0	0	0	366	T
XX

==> GR-PCR1x_Myers_A549-DEX-5nM.gem.pfm <==
DE	GR-PCR1x_Myers_A	
0	0	95	0	1166	T
1	0	0	1261	0	G
2	0	0	0	1261	T
3	0	0	0	1261	T
4	0	1261	0	0	C
5	0	537	0	724	Y
XX
DE	GR-PCR1x_Myers_A_v2	
0	0	0	0	739	T
1	0	0	739	0	G
2	739	0	0	0	A
3	0	677	62	0	C
4	0	0	72	668	T
5	0	739	0	0	C
6	515	75	35	114	A
XX
DE	GR-PCR1x_Myers_A_v3	
0	0	0	0	375	T
1	0	0	375	0	G
2	0	0	0	375	T
3	375	0	0	0	A
4	0	375	0	0	C
5	144	231	0	0	C
XX
DE	GR-PCR1x_Myers_A_v4	
0	0	0	416	0	G
1	416	0	0	0	A
2	416	0	0	0	A
3	0	0	0	416	T
4	0	0	416	0	G
5	0	0	0	416	T
XX

==> GR-PCR2x_Myers_A549-DEX-100nM.gem.pfm <==
DE	GR-PCR2x_Myers_A	
0	1204	14	1433	86	R
1	0	0	2737	0	G
2	1434	0	1144	160	R
3	2737	0	0	0	A
4	0	2737	0	0	C
5	2654	15	30	39	A
XX
DE	GR-PCR2x_Myers_A_v2	
0	0	0	628	0	G
1	0	628	0	0	C
2	628	0	0	0	A
3	0	628	0	0	C
4	548	0	80	0	A
5	0	0	628	0	G
XX
DE	GR-PCR2x_Myers_A_v3	
0	1	446	1	1	C
1	1	1	446	1	G
2	1	1	1	446	T
3	1	152	1	294	T
4	1	446	1	1	C
5	1	336	1	111	C
XX
DE	GR-PCR2x_Myers_A_v4	
0	0	817	0	0	C
1	737	0	80	0	A
2	0	0	817	0	G
3	0	0	817	0	G
4	221	0	596	0	G
5	0	817	0	0	C
XX
DE	GR-PCR2x_Myers_A_v5	
0	1	1	1	273	T
1	1	1	273	1	G
2	273	1	1	1	A
3	1	273	1	1	C
4	1	1	273	1	G
5	6	55	26	188	T
XX
DE	GR-PCR2x_Myers_A_v6	
0	268	19	46	12	A
1	1	341	1	1	C
2	1	1	341	1	G
3	1	341	1	1	C
4	1	1	1	341	T
5	9	39	264	32	G
XX
DE	GR-PCR2x_Myers_A_v7	
0	1	264	1	1	C
1	1	1	264	1	G
2	1	1	1	264	T
3	1	1	264	1	G
4	1	1	264	1	G
5	1	166	99	1	C
XX

==> HNF4A--SC-8987-v041610.1_Myers_HepG2.gem.pfm <==
DE	HNF4A--SC-8987-v	
0	151	110	88	770	T
1	82	12	999	27	G
2	304	23	739	53	G
3	925	193	0	0	A
4	22	1096	0	0	C
5	0	48	0	1070	T
6	5	144	16	954	T
7	11	46	22	1040	T
8	106	36	918	59	G
9	278	240	420	181	N
10	378	326	167	249	N
11	136	718	108	157	C
XX
DE	HNF4A--SC-8987-v_v2	
0	1	1	665	1	G
1	105	61	66	435	T
2	44	125	72	426	T
3	1	665	1	1	C
4	665	1	1	1	A
5	665	1	1	1	A
6	585	1	81	1	A
7	1	1	665	1	G
XX
DE	HNF4A--SC-8987-v_v3	
0	1	1	1	520	T
1	1	1	520	1	G
2	1	1	1	520	T
3	1	1	1	520	T
4	1	1	1	520	T
5	101	1	420	1	G
6	1	424	1	96	C
XX
DE	HNF4A--SC-8987-v_v4	
0	1	306	1	1	C
1	306	1	1	1	A
2	219	1	88	1	A
3	306	1	1	1	A
4	1	1	306	1	G
5	1	1	306	1	G
6	29	1	216	63	G
7	1	306	1	1	C
XX

==> HNF4A_Snyder_HepG2-forskolin.gem.pfm <==
DE	HNF4A_Snyder_Hep	
0	131	107	102	624	T
1	72	23	831	39	G
2	180	91	647	46	G
3	873	77	5	8	A
4	0	963	0	0	C
5	0	0	0	963	T
6	5	190	24	745	T
7	24	34	28	877	T
8	79	50	783	52	G
9	235	215	375	140	N
10	323	315	152	174	N
11	107	617	91	149	C
XX
DE	HNF4A_Snyder_Hep_v2	
0	0	605	0	24	C
1	524	105	0	0	A
2	563	28	39	0	A
3	590	0	39	0	A
4	0	0	629	0	G
5	0	43	586	0	G
6	35	35	97	463	T
7	0	548	35	47	C
XX
DE	HNF4A_Snyder_Hep_v3	
0	3	8	8	281	T
1	0	0	300	0	G
2	0	0	0	300	T
3	0	0	0	300	T
4	0	0	0	300	T
5	139	0	161	0	R
6	1	291	5	4	C
XX

==> HNF4G--SC-6558-v041610.1_Myers_HepG2.gem.pfm <==
DE	HNF4G--SC-6558-v	
0	150	112	93	661	T
1	93	15	875	33	G
2	116	41	789	70	G
3	953	62	0	0	A
4	21	994	0	0	C
5	0	55	0	960	T
6	0	118	0	898	T
7	17	46	18	936	T
8	90	35	838	53	G
9	263	212	364	177	N
10	339	352	112	213	N
11	144	627	93	151	C
XX
DE	HNF4G--SC-6558-v_v2	
0	104	43	432	90	G
1	146	94	215	214	N
2	141	176	170	182	N
3	0	625	17	27	C
4	636	32	0	0	A
5	618	0	51	0	A
6	629	0	39	0	A
7	18	0	651	0	G
8	30	0	639	0	G
9	27	0	92	549	T
10	25	548	33	63	C
XX
DE	HNF4G--SC-6558-v_v3	
0	10	3	4	543	T
1	1	1	557	1	G
2	1	1	557	1	G
3	557	1	1	1	A
4	1	557	1	1	C
5	9	111	4	435	T
XX
DE	HNF4G--SC-6558-v_v4	
0	0	0	301	0	G
1	0	183	0	118	C
2	301	0	0	0	A
3	301	0	0	0	A
4	301	0	0	0	A
5	0	301	0	0	C
6	297	3	0	2	A
XX

==> HSF1_Snyder_HepG2-forskolin.gem.pfm <==
DE	HSF1_Snyder_HepG	
0	16	36	0	381	T
1	0	0	38	395	T
2	0	432	0	0	C
3	0	7	0	426	T
4	68	0	365	0	G
5	0	0	432	0	G
6	418	14	0	0	A
7	432	0	0	0	A
8	105	114	142	72	N
9	91	139	139	64	N
10	70	68	80	215	N
11	84	52	87	209	N
12	41	280	84	28	C
XX
DE	HSF1_Snyder_HepG_v2	
0	1	1	1	783	T
1	1	1	43	741	T
2	677	1	107	1	A
3	1	67	22	696	T
4	102	1	682	1	G
5	1	663	1	121	C
6	783	1	1	1	A
7	783	1	1	1	A
XX
DE	HSF1_Snyder_HepG_v3	
0	10	8	263	7	G
1	6	9	6	266	T
2	1	33	5	249	T
3	0	18	269	0	G
4	0	287	0	0	C
5	0	243	0	44	C
6	265	11	3	9	A
7	29	25	63	171	K
8	31	16	236	4	G
9	32	24	210	22	G
XX
DE	HSF1_Snyder_HepG_v4	
0	23	223	132	3	S
1	1	379	1	1	C
2	1	1	379	1	G
3	1	1	379	1	G
4	379	1	1	1	A
5	379	1	1	1	A
6	39	24	309	9	G
XX

==> JunB-eGFP_White_K562.gem.pfm <==
DE	JunB-eGFP_White_	
0	0	0	0	1342	T
1	0	0	1297	45	G
2	1329	13	0	0	A
3	67	294	963	19	G
4	0	0	0	1342	T
5	25	1311	0	7	C
6	1342	0	0	0	A
7	16	214	97	1017	T
XX
DE	JunB-eGFP_White__v2	
0	407	9	33	183	A
1	1	1	630	1	G
2	630	1	1	1	A
3	1	1	1	630	T
4	630	1	1	1	A
5	630	1	1	1	A
6	44	75	494	19	G
XX

==> JunD-eGFP_White_K562.gem.pfm <==
DE	JunD-eGFP_White_	
0	600	73	166	11	A
1	0	0	0	849	T
2	0	0	842	7	G
3	849	0	0	0	A
4	8	622	184	36	C
5	17	0	16	817	T
6	13	831	0	5	C
7	849	0	0	0	A
XX
DE	JunD-eGFP_White__v2	
0	427	17	34	146	A
1	3	5	615	1	G
2	623	0	0	0	A
3	0	0	0	623	T
4	586	0	0	37	A
5	587	3	11	23	A
6	113	32	454	25	G
XX
DE	JunD-eGFP_White__v3	
0	322	1	1	1	A
1	1	322	1	1	C
2	1	1	1	322	T
3	1	1	99	224	T
4	1	322	1	1	C
5	1	322	1	1	C
6	1	1	52	271	T
XX

==> JunD-PCR1x_Myers_HepG2.gem.pfm <==
DE	JunD-PCR1x_Myers	
0	0	0	0	1140	T
1	0	0	1140	0	G
2	1140	0	0	0	A
3	79	1062	0	0	C
4	0	0	31	1110	T
5	36	1104	0	0	C
6	1140	0	0	0	A
XX
DE	JunD-PCR1x_Myers_v2	
0	0	0	0	370	T
1	0	0	370	0	G
2	0	0	0	370	T
3	0	0	0	370	T
4	0	0	89	282	T
5	239	0	131	0	A
6	0	370	0	0	C
XX

==> JunD_Snyder_GM12878.gem.pfm <==
DE	JunD_Snyder_GM12	
0	0	0	0	2166	T
1	0	0	1908	258	G
2	2166	0	0	0	A
3	176	1990	0	0	C
4	0	0	12	2154	T
5	305	1861	0	0	C
6	2166	0	0	0	A
XX
DE	JunD_Snyder_GM12_v2	
0	1410	29	230	174	A
1	1	560	1282	1	G
2	1	1	1	1841	T
3	1	1	1	1841	T
4	1	1	1	1841	T
5	1	1841	1	1	C
6	1409	131	80	223	A
XX
DE	JunD_Snyder_GM12_v3	
0	249	0	838	0	G
1	1087	0	0	0	A
2	990	0	0	97	A
3	784	135	169	0	A
4	0	0	0	1087	T
5	0	0	1087	0	G
6	1087	0	0	0	A
XX
DE	JunD_Snyder_GM12_v4	
0	1082	1	1	1	A
1	1	237	846	1	G
2	1	1	1	1082	T
3	1	1082	1	1	C
4	1082	1	1	1	A
5	36	42	37	969	T
XX
DE	JunD_Snyder_GM12_v5	
0	0	0	0	304	T
1	0	0	304	0	G
2	0	26	0	278	T
3	0	0	304	0	G
4	0	0	304	0	G
5	0	0	0	304	T
6	0	0	0	304	T
XX

==> JunD_Snyder_HeLa-S3.gem.pfm <==
DE	JunD_Snyder_HeLa	
0	1965	101	300	15	A
1	0	0	0	2379	T
2	0	0	2339	40	G
3	2379	0	0	0	A
4	61	1693	478	148	C
5	18	0	8	2354	T
6	65	2307	8	0	C
7	2379	0	0	0	A
XX
DE	JunD_Snyder_HeLa_v2	
0	269	1	1	1	A
1	1	32	238	1	G
2	1	1	188	82	G
3	1	1	1	269	T
4	1	1	269	1	G
5	1	1	269	1	G
6	1	269	1	1	C
XX

==> JunD-v041610.2_Myers_H1-hESC.gem.pfm <==
DE	JunD-v041610.2_M	
0	0	0	0	432	T
1	0	0	432	0	G
2	423	9	0	0	A
3	0	41	391	0	G
4	0	0	0	432	T
5	0	432	0	0	C
6	432	0	0	0	A
7	0	166	51	215	Y
XX
DE	JunD-v041610.2_M_v2	
0	1	1	347	1	G
1	1	307	1	40	C
2	1	1	347	1	G
3	28	320	1	1	C
4	1	347	1	1	C
5	1	1	347	1	G
6	1	347	1	1	C
XX
DE	JunD-v041610.2_M_v3	
0	12	346	11	4	C
1	6	13	349	5	G
2	1	370	1	1	C
3	1	1	1	370	T
4	1	234	138	1	C
5	1	370	1	1	C
6	1	1	370	1	G
7	31	270	49	23	C
XX
DE	JunD-v041610.2_M_v4	
0	34	185	22	18	C
1	1	1	256	1	G
2	1	256	1	1	C
3	1	256	1	1	C
4	137	120	1	1	M
5	1	1	1	256	T
6	1	256	1	1	C
7	1	7	8	242	T
XX

==> Max_Snyder_GM12878.gem.pfm <==
DE	Max_Snyder_GM128	
0	55	2207	0	0	C
1	2261	0	0	0	A
2	0	1733	0	528	C
3	0	0	2261	0	G
4	81	100	0	2081	T
5	0	0	2261	0	G
XX
DE	Max_Snyder_GM128_v2	
0	0	0	427	0	G
1	0	0	0	427	T
2	0	0	427	0	G
3	0	0	427	0	G
4	0	0	0	427	T
5	0	0	0	427	T
XX
DE	Max_Snyder_GM128_v3	
0	232	109	181	0	N
1	0	0	521	0	G
2	0	0	0	521	T
3	0	521	0	0	C
4	521	0	0	0	A
5	0	521	0	0	C
XX
DE	Max_Snyder_GM128_v4	
0	8	200	16	76	C
1	0	0	0	300	T
2	0	0	0	300	T
3	0	300	0	0	C
4	0	300	0	0	C
5	0	0	300	0	G
XX
DE	Max_Snyder_GM128_v5	
0	269	0	0	0	A
1	123	0	146	0	R
2	0	269	0	0	C
3	0	0	269	0	G
4	0	0	0	269	T
5	0	0	269	0	G
XX
DE	Max_Snyder_GM128_v6	
0	1	1	1	398	T
1	1	85	314	1	G
2	1	270	1	129	C
3	81	1	318	1	G
4	1	398	1	1	C
5	1	1	398	1	G
XX

==> Max_Snyder_HeLa-S3.gem.pfm <==
DE	Max_Snyder_HeLa-	
0	0	993	0	0	C
1	831	0	162	0	A
2	0	606	0	387	C
3	0	0	993	0	G
4	0	0	0	993	T
5	0	0	993	0	G
XX
DE	Max_Snyder_HeLa-_v2	
0	0	0	676	0	G
1	676	0	0	0	A
2	0	91	585	0	G
3	0	0	0	676	T
4	0	676	0	0	C
5	676	0	0	0	A
XX

==> Max_Snyder_HUVEC.gem.pfm <==
DE	Max_Snyder_HUVEC	
0	0	2831	0	0	C
1	2831	0	0	0	A
2	0	2099	0	733	C
3	0	0	2831	0	G
4	150	287	0	2394	T
5	0	0	2831	0	G
XX
DE	Max_Snyder_HUVEC_v2	
0	1	1	449	1	G
1	1	449	1	1	C
2	209	1	241	1	R
3	1	1	1	449	T
4	1	1	449	1	G
5	1	449	1	1	C
XX
DE	Max_Snyder_HUVEC_v3	
0	1	1	1	786	T
1	1	1	786	1	G
2	1	786	1	1	C
3	1	1	786	1	G
4	1	295	1	492	T
5	1	150	637	1	G
XX
DE	Max_Snyder_HUVEC_v4	
0	1	1	300	1	G
1	1	1	1	300	T
2	1	145	156	1	S
3	300	1	1	1	A
4	1	300	1	1	C
5	1	1	300	1	G
XX

==> Max_Snyder_K562.gem.pfm <==
DE	Max_Snyder_K562_	
0	0	3528	0	0	C
1	3274	0	255	0	A
2	0	3528	0	0	C
3	552	0	2976	0	G
4	130	0	0	3399	T
5	0	0	3528	0	G
XX
DE	Max_Snyder_K562__v2	
0	1	1	1161	1	G
1	1	1161	1	1	C
2	176	1	986	1	G
3	1	1161	1	1	C
4	243	1	919	1	G
5	210	783	42	129	C
XX
DE	Max_Snyder_K562__v3	
0	0	439	0	0	C
1	0	0	439	0	G
2	0	0	0	439	T
3	0	0	439	0	G
4	151	0	288	0	G
5	0	439	0	0	C
XX
DE	Max_Snyder_K562__v4	
0	1	1	311	1	G
1	1	311	1	1	C
2	1	1	311	1	G
3	1	1	1	311	T
4	1	1	311	1	G
5	1	1	1	311	T
XX
DE	Max_Snyder_K562__v5	
0	1	268	1	1	C
1	268	1	1	1	A
2	1	1	1	268	T
3	1	1	268	1	G
4	1	268	1	1	C
5	1	1	268	1	G
XX
DE	Max_Snyder_K562__v6	
0	180	1	124	1	R
1	1	303	1	1	C
2	1	1	303	1	G
3	1	1	1	303	T
4	1	303	1	1	C
5	303	1	1	1	A
XX

==> Max-v041610.2_Myers_K562.gem.pfm <==
DE	Max-v041610.2_My	
0	0	2175	0	0	C
1	1667	0	333	176	A
2	0	2175	0	0	C
3	510	0	1665	0	G
4	0	0	0	2175	T
5	0	0	2175	0	G
XX
DE	Max-v041610.2_My_v2	
0	1	1	268	1	G
1	1	1	268	1	G
2	268	1	1	1	A
3	1	1	268	1	G
4	1	268	1	1	C
5	1	1	268	1	G
XX

==> MEF2A-PCR1x_Myers_GM12878.gem.pfm <==
DE	MEF2A-PCR1x_Myer	
0	51	239	29	231	Y
1	330	55	53	113	W
2	354	0	103	94	A
3	550	0	0	0	A
4	487	0	0	64	A
5	550	0	0	0	A
6	0	0	0	550	T
7	550	0	0	0	A
8	0	0	550	0	G
XX
DE	MEF2A-PCR1x_Myer_v2	
0	110	0	0	383	T
1	0	0	493	0	G
2	0	0	0	493	T
3	0	0	493	0	G
4	0	0	493	0	G
5	0	0	0	493	T
6	0	118	0	376	T
XX
DE	MEF2A-PCR1x_Myer_v3	
0	0	0	0	509	T
1	0	0	391	118	G
2	509	0	0	0	A
3	0	509	0	0	C
4	0	0	0	509	T
5	104	405	0	0	C
6	509	0	0	0	A
XX
DE	MEF2A-PCR1x_Myer_v4	
0	401	0	0	0	A
1	0	137	265	0	G
2	0	0	0	401	T
3	0	0	0	401	T
4	0	0	0	401	T
5	0	401	0	0	C
6	371	0	30	0	A
XX
DE	MEF2A-PCR1x_Myer_v5	
0	0	0	380	0	G
1	0	0	380	0	G
2	380	0	0	0	A
3	380	0	0	0	A
4	0	0	380	0	G
5	0	0	0	380	T
6	61	28	247	45	G
XX
DE	MEF2A-PCR1x_Myer_v6	
0	0	0	0	259	T
1	0	0	0	259	T
2	0	0	0	259	T
3	0	0	89	170	T
4	0	0	0	259	T
5	0	0	259	0	G
6	0	0	259	0	G
XX

==> MEF2C--SC-13268-v041610.1_Myers_GM12878.gem.pfm <==
DE	MEF2C--SC-13268-	
0	0	794	0	0	C
1	0	0	0	794	T
2	794	0	0	0	A
3	0	0	0	794	T
4	0	0	0	794	T
5	0	0	0	794	T
6	145	159	0	490	T
7	177	72	106	440	N
8	374	28	358	34	R
XX
DE	MEF2C--SC-13268-_v2	
0	23	2	6	618	T
1	0	0	528	120	G
2	648	0	0	0	A
3	0	0	648	0	G
4	0	0	0	648	T
5	115	533	0	0	C
6	632	4	2	12	A
XX
DE	MEF2C--SC-13268-_v3	
0	93	41	64	522	T
1	1	1	718	1	G
2	1	44	1	675	T
3	1	1	718	1	G
4	1	1	718	1	G
5	1	1	1	718	T
6	39	42	43	596	T
XX
DE	MEF2C--SC-13268-_v4	
0	1	1	1	351	T
1	1	1	351	1	G
2	351	1	1	1	A
3	351	1	1	1	A
4	351	1	1	1	A
5	1	192	160	1	S
6	1	1	1	351	T
XX
DE	MEF2C--SC-13268-_v5	
0	0	0	0	280	T
1	0	0	0	280	T
2	0	0	0	280	T
3	0	280	0	0	C
4	223	29	29	0	A
5	0	0	280	0	G
6	0	0	0	280	T
XX
DE	MEF2C--SC-13268-_v6	
0	287	0	0	0	A
1	287	0	0	0	A
2	287	0	0	0	A
3	0	0	0	287	T
4	196	0	91	0	A
5	287	0	0	0	A
6	0	287	0	0	C
XX

==> NF-E2_Snyder_K562.gem.pfm <==
DE	NF-E2_Snyder_K56	
0	52	113	3028	96	G
1	168	2953	103	66	C
2	110	167	28	2984	T
3	134	58	2935	163	G
4	3084	17	13	175	A
5	104	459	2670	56	G
6	7	6	8	3268	T
7	30	3224	17	18	C
8	3246	13	17	13	A
9	25	955	121	2188	T
XX
DE	NF-E2_Snyder_K56_v2	
0	322	10	103	4	A
1	3	3	4	429	T
2	1	4	432	2	G
3	438	0	0	0	A
4	0	438	0	0	C
5	0	0	0	438	T
6	74	7	71	288	T
7	9	6	290	134	G
8	48	168	216	8	S
9	160	239	12	27	M
10	248	38	71	83	N
11	166	54	92	127	N
12	160	27	42	210	W
13	125	35	20	259	W
XX
DE	NF-E2_Snyder_K56_v3	
0	7	5	467	0	G
1	6	8	2	463	T
2	0	478	0	0	C
3	478	0	0	0	A
4	0	447	6	26	C
5	13	0	465	0	G
6	0	1	0	477	T
7	0	0	478	0	G
XX

==> NFKB_Snyder_GM10847.gem.pfm <==
DE	NFKB_Snyder_GM10	
0	73	18	522	18	G
1	34	5	584	7	G
2	518	3	109	1	A
3	628	2	0	0	A
4	547	10	9	65	A
5	79	53	175	323	N
6	20	410	0	199	C
7	1	628	0	0	C
8	2	623	3	2	C
9	28	582	8	11	C
XX
DE	NFKB_Snyder_GM10_v2	
0	205	38	76	14	A
1	32	2	284	15	G
2	4	3	326	1	G
3	326	5	2	1	A
4	331	1	1	1	A
5	1	67	264	1	G
6	1	1	1	331	T
7	1	2	322	9	G
8	225	11	79	19	A
XX

==> NFKB_Snyder_GM12878.gem.pfm <==
DE	NFKB_Snyder_GM12	
0	104	11	495	31	G
1	40	0	600	0	G
2	596	6	38	0	A
3	640	0	0	0	A
4	527	17	38	60	A
5	74	44	72	452	T
6	23	559	0	59	C
7	0	640	0	0	C
8	0	640	0	0	C
9	0	629	0	11	C
XX
DE	NFKB_Snyder_GM12_v2	
0	14	2	8	406	T
1	1	1	343	84	G
2	1	1	1	427	T
3	1	1	427	1	G
4	1	1	427	1	G
5	1	1	1	427	T
6	2	8	4	415	T
7	46	21	64	298	T
XX
DE	NFKB_Snyder_GM12_v3	
0	22	15	347	29	G
1	1	1	321	91	G
2	278	1	134	1	A
3	1	216	52	144	Y
4	1	1	1	411	T
5	1	1	1	411	T
6	1	265	14	132	C
7	1	408	2	3	C
8	6	392	6	9	C
XX
DE	NFKB_Snyder_GM12_v4	
0	21	35	21	475	T
1	6	113	11	423	T
2	1	1	1	551	T
3	1	551	1	1	C
4	487	1	1	65	A
5	1	199	260	94	S
6	1	1	3	549	T
7	4	24	13	513	T
XX

==> NFKB_Snyder_GM12878-TNFa.gem.pfm <==
DE	NFKB_Snyder_GM12	
0	283	27	1012	42	G
1	1218	25	112	9	A
2	1352	7	3	2	A
3	1053	43	46	221	A
4	95	96	282	891	T
5	0	1032	0	331	C
6	3	1358	0	2	C
7	12	1338	5	10	C
8	82	1192	20	70	C
XX
DE	NFKB_Snyder_GM12_v2	
0	56	1	602	1	G
1	1	1	1	657	T
2	1	1	657	1	G
3	1	101	557	1	G
4	1	1	1	657	T
5	1	1	1	657	T
6	48	1	46	564	T
XX
DE	NFKB_Snyder_GM12_v3	
0	1	1	628	1	G
1	143	1	485	1	G
2	1	1	628	1	G
3	87	1	541	1	G
4	628	1	1	1	A
5	628	1	1	1	A
6	133	71	425	1	G
7	1	55	1	574	T
XX
DE	NFKB_Snyder_GM12_v4	
0	1	1	1	544	T
1	1	1	492	53	G
2	544	1	1	1	A
3	58	396	57	35	C
4	1	1	1	544	T
5	69	475	1	1	C
6	544	1	1	1	A
XX
DE	NFKB_Snyder_GM12_v5	
0	1	1	1	322	T
1	1	60	1	263	T
2	1	1	1	322	T
3	1	322	1	1	C
4	322	1	1	1	A
5	1	123	200	1	G
6	1	1	1	322	T
7	1	1	1	322	T
XX
DE	NFKB_Snyder_GM12_v6	
0	285	1	1	1	A
1	1	123	1	164	Y
2	1	1	1	285	T
3	1	1	1	285	T
4	1	285	1	1	C
5	1	285	1	1	C
6	7	4	1	276	T
XX

==> NFKB_Snyder_GM12891.gem.pfm <==
DE	NFKB_Snyder_GM12	
0	125	56	535	36	G
1	183	28	500	40	G
2	708	0	42	0	A
3	742	0	8	0	A
4	563	30	87	71	A
5	90	44	90	527	T
6	36	664	0	51	C
7	19	731	0	0	C
8	0	750	0	0	C
9	0	750	0	0	C
XX
DE	NFKB_Snyder_GM12_v2	
0	43	30	120	295	T
1	16	3	410	58	G
2	0	0	0	487	T
3	0	0	487	0	G
4	0	0	487	0	G
5	0	38	0	449	T
6	4	5	8	471	T
7	65	30	48	346	T
XX
DE	NFKB_Snyder_GM12_v3	
0	279	48	427	48	R
1	1	1	800	1	G
2	1	1	800	1	G
3	800	1	1	1	A
4	800	1	1	1	A
5	134	180	487	1	G
6	2	17	1	781	T
XX
DE	NFKB_Snyder_GM12_v4	
0	1	1	1	332	T
1	1	1	332	1	G
2	332	1	1	1	A
3	33	26	274	1	G
4	1	1	1	332	T
5	39	294	1	1	C
6	332	1	1	1	A
XX
DE	NFKB_Snyder_GM12_v5	
0	1	1	281	1	G
1	97	1	185	1	G
2	1	1	1	281	T
3	1	1	1	281	T
4	1	183	1	99	C
5	1	281	1	1	C
6	1	281	1	1	C
XX

==> NFKB_Snyder_GM12892.gem.pfm <==
DE	NFKB_Snyder_GM12	
0	99	22	677	33	G
1	75	12	730	13	G
2	741	9	78	2	A
3	829	0	0	0	A
4	697	0	33	99	A
5	52	96	211	471	K
6	17	609	0	204	C
7	2	826	0	2	C
8	21	798	7	5	C
9	60	713	25	32	C
XX

==> NFKB_Snyder_GM15510.gem.pfm <==
DE	NFKB_Snyder_GM15	
0	29	1	324	1	G
1	10	1	343	1	G
2	329	7	18	1	A
3	352	1	1	1	A
4	276	14	22	41	A
5	33	20	47	253	T
6	1	321	1	32	C
7	1	352	1	1	C
8	1	352	1	1	C
9	11	342	1	1	C
XX
DE	NFKB_Snyder_GM15_v2	
0	21	158	14	102	Y
1	11	25	218	42	G
2	12	255	15	13	C
3	1	286	6	2	C
4	81	211	3	0	C
5	0	169	0	125	Y
6	0	294	0	0	C
7	0	0	0	294	T
8	32	21	226	16	G
9	10	146	132	7	S
10	11	41	7	236	T
11	4	12	264	16	G
12	31	40	198	26	G
XX

==> NFKB_Snyder_GM18505.gem.pfm <==
DE	NFKB_Snyder_GM18	
0	99	37	588	47	G
1	84	13	656	17	G
2	642	21	103	4	A
3	767	2	1	0	A
4	654	15	20	80	A
5	118	66	176	409	N
6	13	531	0	225	C
7	1	766	2	1	C
8	21	742	1	6	C
9	57	658	23	32	C
XX
DE	NFKB_Snyder_GM18_v2	
0	59	387	69	71	C
1	584	1	1	1	A
2	1	497	88	1	C
3	48	1	1	537	T
4	1	1	1	584	T
5	4	569	4	9	C
6	2	572	6	6	C
7	21	139	21	405	T
XX
DE	NFKB_Snyder_GM18_v3	
0	437	74	31	40	A
1	512	52	12	5	A
2	563	1	1	17	A
3	60	416	105	1	C
4	1	580	1	1	C
5	580	1	1	1	A
6	2	573	4	3	C
7	269	256	6	51	M
XX

==> NFKB_Snyder_GM18526.gem.pfm <==
DE	NFKB_Snyder_GM18	
0	44	10	493	12	G
1	20	4	534	1	G
2	523	6	29	1	A
3	558	0	0	0	A
4	474	9	24	52	A
5	52	70	128	309	N
6	12	382	0	165	C
7	1	557	0	0	C
8	5	551	2	1	C
9	31	501	9	19	C
XX
DE	NFKB_Snyder_GM18_v2	
0	23	179	32	27	C
1	11	226	11	12	C
2	162	15	50	34	A
3	6	166	82	7	C
4	11	191	3	56	C
5	260	0	0	0	A
6	0	0	260	0	G
7	115	0	145	0	R
8	0	0	186	74	G
9	0	0	260	0	G
10	4	11	236	9	G
11	22	207	18	14	C
12	102	12	137	9	R
13	15	143	94	9	S
XX
DE	NFKB_Snyder_GM18_v3	
0	26	273	28	17	C
1	325	2	11	6	A
2	3	265	50	27	C
3	4	1	1	338	T
4	1	1	1	342	T
5	1	342	1	1	C
6	1	342	1	1	C
7	2	14	5	323	T
8	13	205	96	30	S
XX

==> NFKB_Snyder_GM18951.gem.pfm <==
DE	NFKB_Snyder_GM18	
0	40	4	387	12	G
1	6	6	430	1	G
2	366	2	75	0	A
3	441	0	0	1	A
4	348	0	24	71	A
5	66	52	84	241	N
6	9	353	0	80	C
7	10	432	0	0	C
8	1	441	0	0	C
9	9	417	6	11	C
XX
DE	NFKB_Snyder_GM18_v2	
0	36	156	24	220	Y
1	24	23	334	55	G
2	19	377	20	21	C
3	4	412	4	16	C
4	158	264	8	6	C
5	2	255	5	174	Y
6	1	433	2	0	C
7	6	12	3	415	T
8	97	13	282	44	G
9	9	182	229	16	S
10	33	38	17	347	T
11	14	18	397	7	G
12	42	35	319	40	G
XX
DE	NFKB_Snyder_GM18_v3	
0	286	12	22	15	A
1	2	77	252	5	G
2	263	45	27	1	A
3	1	1	333	1	G
4	1	1	333	1	G
5	333	1	1	1	A
6	333	1	1	1	A
7	33	44	258	1	G
8	6	15	4	311	T
XX

==> NFKB_Snyder_GM19099.gem.pfm <==
DE	NFKB_Snyder_GM19	
0	62	12	327	22	G
1	31	0	391	0	G
2	390	7	26	0	A
3	422	0	0	0	A
4	336	10	28	49	A
5	35	34	32	321	T
6	11	370	0	42	C
7	0	422	0	0	C
8	0	416	6	0	C
9	0	422	0	0	C
XX
DE	NFKB_Snyder_GM19_v2	
0	12	145	21	235	Y
1	15	13	345	41	G
2	10	379	8	16	C
3	2	397	1	14	C
4	90	321	0	1	C
5	0	208	0	204	Y
6	0	412	0	0	C
7	22	16	9	366	T
8	91	24	259	38	G
9	14	133	244	23	S
10	25	70	29	289	T
11	16	41	339	17	G
12	57	51	269	35	G
XX
DE	NFKB_Snyder_GM19_v3	
0	411	87	54	18	A
1	1	501	5	63	C
2	1	1	1	568	T
3	1	1	1	568	T
4	1	568	1	1	C
5	2	559	1	8	C
6	4	8	9	548	T
7	24	222	262	61	S
8	57	94	24	396	T
XX
DE	NFKB_Snyder_GM19_v4	
0	171	8	90	36	R
1	9	11	280	4	G
2	1	1	1	302	T
3	1	1	1	302	T
4	1	1	1	302	T
5	1	302	1	1	C
6	273	4	6	21	A
7	27	15	197	65	G
XX

==> NFKB_Snyder_GM19193.gem.pfm <==
DE	NFKB_Snyder_GM19	
0	41	6	491	10	G
1	2	1	541	4	G
2	439	0	108	1	A
3	547	0	0	0	A
4	497	0	12	39	A
5	91	74	141	242	N
6	11	387	0	150	C
7	0	547	0	0	C
8	7	537	1	3	C
9	43	488	11	6	C
XX
DE	NFKB_Snyder_GM19_v2	
0	10	193	17	127	Y
1	13	21	268	44	G
2	19	294	22	12	C
3	3	335	4	4	C
4	126	214	1	5	C
5	0	237	10	99	C
6	0	345	0	0	C
7	4	6	2	334	T
8	71	13	249	13	G
9	11	102	218	15	G
10	23	69	26	228	T
11	11	25	297	13	G
12	27	43	242	34	G
XX
DE	NFKB_Snyder_GM19_v3	
0	25	49	27	224	T
1	15	86	44	181	Y
2	2	11	6	306	T
3	1	322	1	2	C
4	323	1	1	1	A
5	1	205	100	19	C
6	1	1	1	323	T
7	5	1	3	317	T
8	1	308	1	15	C
9	10	236	1	77	C
XX

==> Nrf1_Snyder_HeLa-S3.gem.pfm <==
DE	Nrf1_Snyder_HeLa	
0	23	0	1944	1	G
1	13	1953	2	0	C
2	11	0	1956	0	G
3	0	1967	0	0	C
4	1876	57	30	6	A
5	113	273	703	879	K
6	1	4	1959	5	G
7	19	1860	9	79	C
8	40	156	1536	236	G
XX
DE	Nrf1_Snyder_HeLa_v2	
0	1	1	815	1	G
1	1	815	1	1	C
2	1	1	815	1	G
3	44	772	1	1	C
4	740	1	75	1	A
5	21	38	758	1	G
6	123	594	49	51	C
XX
DE	Nrf1_Snyder_HeLa_v3	
0	3	3	267	3	G
1	118	152	3	3	M
2	152	118	3	3	M
3	3	267	3	3	C
4	3	3	267	3	G
5	3	267	3	3	C
6	3	3	3	267	T
XX
DE	Nrf1_Snyder_HeLa_v4	
0	95	11	234	5	G
1	33	2	307	2	G
2	1	343	1	1	C
3	1	1	343	1	G
4	1	343	1	1	C
5	1	1	343	1	G
6	4	334	2	5	C
XX

==> NRSF-PCR1x_Myers_H1-hESC.gem.pfm <==
DE	NRSF-PCR1x_Myers	
0	320	25	1176	147	G
1	110	320	1053	184	G
2	644	618	64	340	N
3	155	103	1175	234	G
4	0	1666	0	0	C
5	0	0	0	1666	T
6	31	177	1459	0	G
7	31	0	35	1601	T
8	0	1666	0	0	C
9	0	1666	0	0	C
XX
DE	NRSF-PCR1x_Myers_v2	
0	104	28	807	26	G
1	0	0	964	0	G
2	0	0	0	964	T
3	65	132	709	60	G
4	0	964	0	0	C
5	0	0	0	964	T
6	0	0	964	0	G
7	829	39	96	0	A
8	586	162	78	139	A
XX
DE	NRSF-PCR1x_Myers_v3	
0	1	1	1	303	T
1	1	1	303	1	G
2	1	303	1	1	C
3	1	1	1	303	T
4	1	1	303	1	G
5	303	1	1	1	A
6	130	1	1	173	W
XX
DE	NRSF-PCR1x_Myers_v4	
0	0	0	0	384	T
1	0	0	384	0	G
2	0	0	384	0	G
3	384	0	0	0	A
4	0	199	145	41	S
5	384	0	0	0	A
6	0	0	384	0	G
XX
DE	NRSF-PCR1x_Myers_v5	
0	1	1	285	1	G
1	1	285	1	1	C
2	285	1	1	1	A
3	1	1	285	1	G
4	1	285	1	1	C
5	125	1	160	1	R
6	1	285	1	1	C
XX
DE	NRSF-PCR1x_Myers_v6	
0	1	1	288	1	G
1	1	288	1	1	C
2	1	1	1	288	T
3	172	1	117	1	R
4	1	1	221	68	G
5	1	288	1	1	C
6	10	279	1	1	C
XX
DE	NRSF-PCR1x_Myers_v7	
0	56	0	0	238	T
1	0	0	294	0	G
2	0	0	255	39	G
3	0	0	0	294	T
4	64	0	230	0	G
5	0	294	0	0	C
6	0	0	0	294	T
XX

==> NRSF-PCR1x_Myers_HeLa-S3.gem.pfm <==
DE	NRSF-PCR1x_Myers	
0	220	251	143	978	T
1	0	1	1590	0	G
2	0	0	1591	0	G
3	1566	0	0	25	A
4	0	1410	155	27	C
5	1589	0	3	0	A
6	0	0	1591	0	G
7	233	1110	89	160	C
XX
DE	NRSF-PCR1x_Myers_v2	
0	422	37	360	19	R
1	1	1	835	1	G
2	1	1	1	835	T
3	1	1	835	1	G
4	1	835	1	1	C
5	1	1	1	835	T
6	1	1	835	1	G
XX
DE	NRSF-PCR1x_Myers_v3	
0	0	0	295	0	G
1	0	0	295	0	G
2	112	183	0	0	C
3	295	0	0	0	A
4	0	295	0	0	C
5	0	0	0	295	T
6	0	0	295	0	G
XX
DE	NRSF-PCR1x_Myers_v4	
0	0	0	321	61	G
1	0	0	382	0	G
2	0	0	0	382	T
3	53	329	0	0	C
4	0	382	0	0	C
5	0	0	0	382	T
6	10	18	298	58	G
XX

==> NRSF-PCR2x_Myers_GM12878.gem.pfm <==
DE	NRSF-PCR2x_Myers	
0	136	340	1578	123	G
1	654	758	167	597	N
2	170	168	1583	256	G
3	35	1759	223	160	C
4	132	41	286	1718	T
5	3	50	2102	22	G
6	163	21	88	1904	T
7	116	1995	49	17	C
8	139	1944	78	16	C
XX
DE	NRSF-PCR2x_Myers_v2	
0	87	19	1210	35	G
1	0	0	1350	0	G
2	0	0	0	1350	T
3	38	135	1094	84	G
4	0	1350	0	0	C
5	0	0	0	1350	T
6	0	0	1350	0	G
7	1211	55	85	0	A
XX
DE	NRSF-PCR2x_Myers_v3	
0	0	440	0	0	C
1	0	0	0	440	T
2	0	227	214	0	S
3	0	0	0	440	T
4	0	440	0	0	C
5	0	440	0	0	C
6	440	0	0	0	A
XX
DE	NRSF-PCR2x_Myers_v4	
0	1	1	433	1	G
1	1	382	1	52	C
2	1	1	433	1	G
3	1	396	1	38	C
4	61	89	1	285	T
5	1	1	433	1	G
6	1	433	1	1	C
XX
DE	NRSF-PCR2x_Myers_v5	
0	1	1	253	1	G
1	1	253	1	1	C
2	1	1	1	253	T
3	1	1	253	1	G
4	1	253	1	1	C
5	1	1	1	253	T
6	1	1	253	1	G
XX

==> NRSF-PCR2x_Myers_HepG2.gem.pfm <==
DE	NRSF-PCR2x_Myers	
0	0	12	3037	0	G
1	26	0	3023	0	G
2	2857	82	0	111	A
3	0	2826	183	41	C
4	3047	2	0	0	A
5	0	0	3049	0	G
6	222	2551	94	183	C
7	484	60	1453	1053	K
XX
DE	NRSF-PCR2x_Myers_v2	
0	109	10	1842	0	G
1	0	17	1942	0	G
2	11	15	0	1934	T
3	60	192	1627	81	G
4	0	1959	0	0	C
5	0	8	0	1952	T
6	29	0	1930	0	G
7	1560	110	269	20	A
XX
DE	NRSF-PCR2x_Myers_v3	
0	1	1	660	1	G
1	1	660	1	1	C
2	254	1	407	1	G
3	1	1	660	1	G
4	1	660	1	1	C
5	150	1	254	259	N
6	1	1	660	1	G
XX
DE	NRSF-PCR2x_Myers_v4	
0	42	4	97	368	T
1	1	29	482	1	G
2	1	1	510	1	G
3	1	1	1	510	T
4	1	133	378	1	G
5	1	510	1	1	C
6	2	6	1	503	T
XX
DE	NRSF-PCR2x_Myers_v5	
0	1	332	1	1	C
1	1	1	332	1	G
2	1	227	107	1	C
3	1	332	1	1	C
4	107	1	1	227	T
5	1	332	1	1	C
6	1	332	1	1	C
XX
DE	NRSF-PCR2x_Myers_v6	
0	4	236	8	5	C
1	151	1	1	101	W
2	1	1	251	1	G
3	1	251	1	1	C
4	1	1	251	1	G
5	1	251	1	1	C
6	1	251	1	1	C
XX
DE	NRSF-PCR2x_Myers_v7	
0	1	170	166	1	S
1	1	1	334	1	G
2	1	334	1	1	C
3	1	334	1	1	C
4	1	1	166	170	K
5	1	1	334	1	G
6	1	334	1	1	C
XX

==> NRSF-PCR2x_Myers_PANC-1.gem.pfm <==
DE	NRSF-PCR2x_Myers	
0	36	1	310	0	G
1	0	0	346	0	G
2	0	0	0	346	T
3	6	17	310	14	G
4	0	346	0	0	C
5	0	8	0	338	T
6	8	0	338	0	G
7	262	42	43	0	A
XX
DE	NRSF-PCR2x_Myers_v2	
0	29	75	39	300	T
1	0	0	443	0	G
2	0	0	443	0	G
3	437	6	0	0	A
4	0	404	40	0	C
5	443	0	0	0	A
6	0	0	443	0	G
7	67	348	21	9	C
8	50	15	244	135	K
9	22	300	105	17	C
10	48	313	8	75	C
XX
DE	NRSF-PCR2x_Myers_v3	
0	15	334	220	52	S
1	605	7	7	1	A
2	2	13	603	2	G
3	2	609	2	8	C
4	1	1	618	1	G
5	1	618	1	1	C
XX
DE	NRSF-PCR2x_Myers_v4	
0	4	310	14	7	C
1	7	7	307	15	G
2	7	306	15	8	C
3	1	332	1	1	C
4	1	1	1	332	T
5	1	1	332	1	G
6	24	288	20	4	C
7	56	30	210	40	G
XX

==> NRSF-PCR2x_Myers_SK-N-SH.gem.pfm <==
DE	NRSF-PCR2x_Myers	
0	23	712	46	51	C
1	22	712	51	47	C
2	300	129	293	110	N
3	117	171	85	459	N
4	45	1	773	13	G
5	0	0	831	0	G
6	0	2	0	830	T
7	17	81	676	58	G
8	0	831	0	0	C
9	0	0	0	831	T
10	0	0	831	0	G
11	744	24	54	10	A
XX
DE	NRSF-PCR2x_Myers_v2	
0	34	204	111	656	T
1	3	2	994	6	G
2	1	1	1003	1	G
3	1003	1	1	1	A
4	4	978	21	3	C
5	998	1	4	3	A
6	1	2	998	4	G
7	29	888	16	72	C
XX
DE	NRSF-PCR2x_Myers_v3	
0	14	1694	25	9	C
1	1722	8	6	6	A
2	2	13	1720	6	G
3	276	1172	164	129	C
4	1167	8	552	15	A
5	17	1167	551	8	C
6	30	1474	28	210	C
XX
DE	NRSF-PCR2x_Myers_v4	
0	1	464	1	1	C
1	464	1	1	1	A
2	1	1	237	228	K
3	1	464	1	1	C
4	1	1	1	464	T
5	1	1	464	1	G
6	1	1	464	1	G
XX
DE	NRSF-PCR2x_Myers_v5	
0	6	349	86	8	C
1	428	3	8	10	A
2	1	1	447	1	G
3	1	388	1	59	C
4	1	1	1	447	T
5	1	397	1	51	C
6	1	447	1	1	C
7	95	313	40	1	C
XX
DE	NRSF-PCR2x_Myers_v6	
0	2	2	291	2	G
1	2	2	291	2	G
2	2	291	2	2	C
3	2	2	2	291	T
4	2	2	291	2	G
5	2	291	2	2	C
6	2	142	2	151	Y
XX

==> NRSF-PCR2x_Myers_U87.gem.pfm <==
DE	NRSF-PCR2x_Myers	
0	59	0	1915	0	G
1	0	39	1935	0	G
2	182	103	0	1690	T
3	28	138	1739	70	G
4	0	1974	0	0	C
5	0	8	0	1966	T
6	18	0	1957	0	G
7	1252	112	238	373	A
XX
DE	NRSF-PCR2x_Myers_v2	
0	321	289	90	1076	T
1	30	9	1717	20	G
2	0	0	1775	0	G
3	1705	25	23	23	A
4	25	1446	275	31	C
5	1694	32	25	26	A
6	33	44	1665	34	G
7	351	1047	157	221	N
XX
DE	NRSF-PCR2x_Myers_v3	
0	396	0	0	0	A
1	0	0	396	0	G
2	0	122	152	122	N
3	396	0	0	0	A
4	0	396	0	0	C
5	0	396	0	0	C
6	396	0	0	0	A
XX
DE	NRSF-PCR2x_Myers_v4	
0	1	1	524	1	G
1	1	524	1	1	C
2	1	49	218	259	K
3	1	1	524	1	G
4	1	1	524	1	G
5	1	524	1	1	C
6	1	337	188	1	C
XX
DE	NRSF-PCR2x_Myers_v5	
0	0	0	313	0	G
1	0	313	0	0	C
2	0	0	313	0	G
3	0	294	19	0	C
4	24	52	51	187	N
5	0	35	252	28	G
6	0	313	0	0	C
XX

==> NRSF-v041610.2_Myers_H1-hESC.gem.pfm <==
DE	NRSF-v041610.2_M	
0	320	25	1176	147	G
1	110	320	1053	184	G
2	644	618	64	340	N
3	155	103	1175	234	G
4	0	1666	0	0	C
5	0	0	0	1666	T
6	31	177	1459	0	G
7	31	0	35	1601	T
8	0	1666	0	0	C
9	0	1666	0	0	C
XX
DE	NRSF-v041610.2_M_v2	
0	104	28	807	26	G
1	0	0	964	0	G
2	0	0	0	964	T
3	65	132	709	60	G
4	0	964	0	0	C
5	0	0	0	964	T
6	0	0	964	0	G
7	829	39	96	0	A
8	586	162	78	139	A
XX
DE	NRSF-v041610.2_M_v3	
0	1	1	1	303	T
1	1	1	303	1	G
2	1	303	1	1	C
3	1	1	1	303	T
4	1	1	303	1	G
5	303	1	1	1	A
6	130	1	1	173	W
XX
DE	NRSF-v041610.2_M_v4	
0	0	0	0	384	T
1	0	0	384	0	G
2	0	0	384	0	G
3	384	0	0	0	A
4	0	199	145	41	S
5	384	0	0	0	A
6	0	0	384	0	G
XX
DE	NRSF-v041610.2_M_v5	
0	1	1	285	1	G
1	1	285	1	1	C
2	285	1	1	1	A
3	1	1	285	1	G
4	1	285	1	1	C
5	125	1	160	1	R
6	1	285	1	1	C
XX
DE	NRSF-v041610.2_M_v6	
0	1	1	288	1	G
1	1	288	1	1	C
2	1	1	1	288	T
3	172	1	117	1	R
4	1	1	221	68	G
5	1	288	1	1	C
6	10	279	1	1	C
XX
DE	NRSF-v041610.2_M_v7	
0	56	0	0	238	T
1	0	0	294	0	G
2	0	0	255	39	G
3	0	0	0	294	T
4	64	0	230	0	G
5	0	294	0	0	C
6	0	0	0	294	T
XX

==> NRSF-v041610.2_Myers_K562.gem.pfm <==
DE	NRSF-v041610.2_M	
0	79	69	4	406	T
1	6	1	544	5	G
2	1	1	554	1	G
3	554	1	1	1	A
4	1	554	1	1	C
5	507	44	4	2	A
6	5	46	504	1	G
7	58	466	7	26	C
XX

==> PAX5-C20-PCR1x_Myers_GM12878.gem.pfm <==
DE	PAX5-C20-PCR1x_M	
0	21	153	488	0	G
1	0	662	0	0	C
2	88	0	575	0	G
3	0	27	0	635	T
4	0	17	645	0	G
5	505	0	116	41	A
6	52	610	0	0	C
XX
DE	PAX5-C20-PCR1x_M_v2	
0	1	1	260	1	G
1	1	1	1	260	T
2	1	1	1	260	T
3	1	260	1	1	C
4	1	260	1	1	C
5	113	1	148	1	R
6	1	232	28	1	C
XX

==> PAX5-C20-v041610.1_Myers_GM12891.gem.pfm <==
DE	PAX5-C20-v041610	
0	25	103	472	0	G
1	0	599	0	0	C
2	135	0	431	33	G
3	0	0	0	599	T
4	0	39	560	0	G
5	552	47	0	0	A
6	45	554	0	0	C
XX
DE	PAX5-C20-v041610_v2	
0	22	0	556	9	G
1	89	466	0	32	C
2	8	0	578	0	G
3	78	451	0	58	C
4	0	0	559	27	G
5	0	565	0	21	C
6	38	0	521	28	G
XX
DE	PAX5-C20-v041610_v3	
0	6	253	2	54	C
1	26	0	0	289	T
2	0	0	0	315	T
3	0	315	0	0	C
4	0	315	0	0	C
5	0	0	315	0	G
6	5	19	231	61	G
XX
DE	PAX5-C20-v041610_v4	
0	1	1	413	1	G
1	1	1	1	413	T
2	1	1	1	413	T
3	1	413	1	1	C
4	1	315	1	99	C
5	87	1	327	1	G
6	15	301	88	11	C
XX
DE	PAX5-C20-v041610_v5	
0	1	1	328	1	G
1	1	328	1	1	C
2	1	1	328	1	G
3	1	278	1	51	C
4	328	1	1	1	A
5	1	1	328	1	G
6	10	276	36	9	C
XX
DE	PAX5-C20-v041610_v6	
0	1	254	1	1	C
1	138	1	117	1	R
2	1	1	254	1	G
3	254	1	1	1	A
4	1	1	254	1	G
5	1	254	1	1	C
6	1	1	254	1	G
XX
DE	PAX5-C20-v041610_v7	
0	30	235	59	28	C
1	169	80	44	59	N
2	41	92	181	38	N
3	64	50	195	42	N
4	2	2	346	2	G
5	2	346	2	2	C
6	2	346	2	2	C
7	2	346	2	2	C
8	2	2	346	2	G
9	2	346	2	2	C
XX

==> PAX5-C20-v041610.1_Myers_GM12892.gem.pfm <==
DE	PAX5-C20-v041610	
0	21	125	557	1	G
1	1	701	1	1	C
2	97	1	605	1	G
3	1	1	1	701	T
4	1	53	649	1	G
5	469	77	157	1	A
6	1	701	1	1	C
XX
DE	PAX5-C20-v041610_v2	
0	65	0	783	0	G
1	0	759	0	89	C
2	40	0	592	216	G
3	0	848	0	0	C
4	0	0	848	0	G
5	0	848	0	0	C
6	19	691	102	37	C
XX
DE	PAX5-C20-v041610_v3	
0	0	750	0	0	C
1	0	0	750	0	G
2	0	750	0	0	C
3	0	0	283	468	T
4	0	628	0	122	C
5	0	392	358	0	S
6	7	5	738	1	G
XX
DE	PAX5-C20-v041610_v4	
0	1	1	1	696	T
1	1	119	578	1	G
2	1	103	594	1	G
3	1	696	1	1	C
4	1	1	696	1	G
5	1	171	526	1	G
6	15	663	13	8	C
XX
DE	PAX5-C20-v041610_v5	
0	398	1	1	1	A
1	62	337	1	1	C
2	1	398	1	1	C
3	1	1	398	1	G
4	1	398	1	1	C
5	1	98	301	1	G
6	15	35	338	12	G
XX

==> POU2F2-PCR1x_Myers_GM12878.gem.pfm <==
DE	POU2F2-PCR1x_Mye	
0	366	27	27	43	A
1	4	2	5	451	T
2	19	5	2	438	T
3	16	0	0	446	T
4	0	0	462	0	G
5	0	462	0	0	C
6	459	1	1	2	A
7	5	3	7	448	T
XX

==> POU2F2-PCR1x_Myers_GM12891.gem.pfm <==
DE	POU2F2-PCR1x_Mye	
0	35	46	17	216	T
1	313	0	0	0	A
2	0	0	0	313	T
3	0	0	313	0	G
4	0	298	0	15	C
5	303	0	0	11	A
6	294	0	11	8	A
7	313	0	0	0	A
8	17	16	13	267	T
XX

==> POU5F1--SC-9081-v041610.2_Myers_H1-hESC.gem.pfm <==
DE	POU5F1--SC-9081-	
0	147	57	32	810	T
1	116	94	813	23	G
2	111	921	8	5	C
3	1038	1	2	5	A
4	0	0	0	1045	T
5	585	75	349	37	R
6	935	2	3	106	A
7	19	738	173	117	C
8	977	18	14	37	A
9	963	28	26	30	A
10	546	44	53	403	W
XX
DE	POU5F1--SC-9081-_v2	
0	719	15	10	34	A
1	12	4	1	761	T
2	1	0	775	2	G
3	2	680	0	96	C
4	618	4	1	155	A
5	638	14	78	48	A
6	751	8	14	5	A
7	72	27	81	598	T
XX

==> PU.1-PCR1x_Myers_GM12878.gem.pfm <==
DE	PU.1-PCR1x_Myers	
0	1909	202	744	56	A
1	224	8	2661	18	G
2	0	0	2910	0	G
3	2910	0	0	0	A
4	2910	0	0	0	A
5	0	581	2329	0	G
6	50	92	52	2717	T
7	95	224	2530	62	G
XX
DE	PU.1-PCR1x_Myers_v2	
0	471	57	238	90	R
1	510	106	157	84	N
2	718	0	0	137	A
3	0	123	733	0	G
4	619	51	185	0	A
5	0	0	855	0	G
6	0	0	855	0	G
7	855	0	0	0	A
8	855	0	0	0	A
XX
DE	PU.1-PCR1x_Myers_v3	
0	0	0	0	413	T
1	0	413	0	0	C
2	413	0	0	0	A
3	49	92	130	143	N
4	0	0	0	413	T
5	0	0	0	413	T
6	0	413	0	0	C
XX
DE	PU.1-PCR1x_Myers_v4	
0	0	0	0	350	T
1	0	0	0	350	T
2	0	350	0	0	C
3	0	0	0	350	T
4	0	0	350	0	G
5	0	238	0	112	C
6	0	0	0	350	T
XX

==> PU.1-PCR1x_Myers_GM12891.gem.pfm <==
DE	PU.1-PCR1x_Myers	
0	535	283	1831	83	G
1	1674	208	796	53	A
2	239	0	2492	0	G
3	0	0	2730	0	G
4	2720	0	0	10	A
5	2730	0	0	0	A
6	130	549	2052	0	G
7	0	40	0	2690	T
8	43	169	2518	0	G
XX
DE	PU.1-PCR1x_Myers_v2	
0	544	69	242	97	R
1	521	131	209	91	N
2	810	0	0	142	A
3	0	209	743	0	G
4	771	45	137	0	A
5	0	0	952	0	G
6	0	0	952	0	G
7	952	0	0	0	A
8	952	0	0	0	A
XX
DE	PU.1-PCR1x_Myers_v3	
0	37	46	28	332	T
1	24	123	35	261	Y
2	0	0	0	442	T
3	0	442	0	0	C
4	363	0	0	79	A
5	0	83	246	114	K
6	0	0	0	442	T
7	0	0	0	442	T
8	0	442	0	0	C
XX
DE	PU.1-PCR1x_Myers_v4	
0	1	398	1	1	C
1	1	398	1	1	C
2	1	1	1	398	T
3	1	204	1	195	Y
4	1	1	1	398	T
5	1	1	1	398	T
6	1	1	1	398	T
XX

==> PU.1-PCR1x_Myers_K562.gem.pfm <==
DE	PU.1-PCR1x_Myers	
0	450	306	2453	64	G
1	2364	168	720	21	A
2	67	1	3198	7	G
3	0	0	3272	0	G
4	3272	0	0	0	A
5	3272	0	0	0	A
6	38	230	3003	2	G
7	150	165	105	2853	T
8	163	624	2375	111	G
XX
DE	PU.1-PCR1x_Myers_v2	
0	845	0	0	0	A
1	0	264	582	0	G
2	624	68	153	0	A
3	0	0	845	0	G
4	0	0	845	0	G
5	845	0	0	0	A
6	845	0	0	0	A
XX
DE	PU.1-PCR1x_Myers_v3	
0	21	631	20	36	C
1	706	1	1	1	A
2	1	706	1	1	C
3	1	1	1	706	T
4	1	1	1	706	T
5	1	706	1	1	C
6	47	239	14	408	Y
XX

==> RXRA-PCR1x_Myers_HepG2.gem.pfm <==
DE	RXRA-PCR1x_Myers	
0	1059	185	363	111	A
1	1398	15	248	57	A
2	11	1	1698	8	G
3	0	0	1595	123	G
4	51	91	167	1409	T
5	0	1657	0	61	C
6	1532	76	35	74	A
XX
DE	RXRA-PCR1x_Myers_v2	
0	34	15	18	818	T
1	202	0	682	0	G
2	0	0	0	884	T
3	0	0	77	807	T
4	0	0	85	799	T
5	544	0	340	0	A
6	0	884	0	0	C
XX
DE	RXRA-PCR1x_Myers_v3	
0	242	1	121	1	A
1	89	274	1	1	C
2	1	362	1	1	C
3	1	1	1	362	T
4	1	1	1	362	T
5	1	1	1	362	T
6	1	1	362	1	G
XX

==> RXRA-v041610.2_Myers_H1-hESC.gem.pfm <==
DE	RXRA-v041610.2_M	
0	0	0	0	836	T
1	0	0	836	0	G
2	836	0	0	0	A
3	0	836	0	0	C
4	0	836	0	0	C
5	0	358	0	478	Y
XX

==> SREBP1_Snyder_HepG2-pravastatin.gem.pfm <==
DE	SREBP1_Snyder_He	
0	65	10	54	6	R
1	2	6	1	126	T
2	1	131	0	3	C
3	131	1	2	1	A
4	0	134	0	0	C
5	23	67	44	0	S
6	0	102	0	32	C
7	2	126	7	0	C
8	131	0	1	3	A
9	1	60	15	59	Y
XX
DE	SREBP1_Snyder_He_v2	
0	3	119	5	5	C
1	2	125	3	2	C
2	130	1	1	1	A
3	111	1	17	2	A
4	0	0	0	131	T
5	0	128	2	1	C
6	124	3	3	2	A
7	10	13	103	6	G
XX
DE	SREBP1_Snyder_He_v3	
0	2	71	2	4	C
1	8	66	2	3	C
2	78	0	0	0	A
3	0	0	0	78	T
4	0	0	0	78	T
5	0	0	78	0	G
6	1	0	75	2	G
7	8	53	5	13	C
XX
DE	SREBP1_Snyder_He_v4	
0	2	2	2	45	T
1	2	2	45	2	G
2	45	2	2	2	A
3	2	45	2	2	C
4	2	2	45	2	G
5	2	45	2	2	C
6	2	2	45	2	G
XX

==> SRF-PCR1x_Myers_H1-hESC.gem.pfm <==
DE	SRF-PCR1x_Myers_	
0	9	1314	5	7	C
1	6	1307	3	17	C
2	219	90	7	1018	T
3	54	7	5	1268	T
4	1098	11	5	220	A
5	23	5	10	1295	T
6	754	3	10	567	W
7	270	8	7	1049	T
8	32	4	1295	3	G
9	6	7	1309	12	G
XX
DE	SRF-PCR1x_Myers__v2	
0	99	648	269	110	S
1	309	285	350	183	N
2	82	317	534	193	N
3	165	483	438	39	S
4	44	711	340	31	C
5	15	16	1092	4	G
6	4	211	910	1	G
7	5	1115	1	4	C
8	4	1	1117	4	G
9	3	1088	28	7	C
XX

==> SRF-PCR2x_Myers_GM12878.gem.pfm <==
DE	SRF-PCR2x_Myers_	
0	34	834	14	19	C
1	3	835	2	62	C
2	712	16	8	165	A
3	430	26	2	443	W
4	862	2	22	15	A
5	131	35	2	733	T
6	848	2	16	35	A
7	622	2	50	227	A
8	17	2	871	12	G
9	10	8	871	12	G
XX
DE	SRF-PCR2x_Myers__v2	
0	12	318	111	59	C
1	382	20	93	5	A
2	1	497	1	1	C
3	1	1	1	497	T
4	1	1	1	497	T
5	1	497	1	1	C
6	1	497	1	1	C
7	4	2	178	316	T
8	4	87	376	33	G
XX

==> SRF-v041610.1_Myers_GM12878.gem.pfm <==
DE	SRF-v041610.1_My	
0	5	562	4	8	C
1	2	572	0	4	C
2	87	63	3	426	T
3	56	1	3	519	T
4	445	1	1	132	A
5	20	13	1	545	T
6	306	1	8	264	W
7	67	2	3	507	T
8	40	1	537	1	G
9	27	14	524	15	G
XX
DE	SRF-v041610.1_My_v2	
0	100	278	55	37	M
1	434	7	21	8	A
2	1	468	1	1	C
3	1	1	1	468	T
4	1	1	1	468	T
5	1	468	1	1	C
6	1	468	1	1	C
7	3	12	152	303	T
8	5	118	310	37	G
XX

==> SRF-v041610.1_Myers_HepG2.gem.pfm <==
DE	SRF-v041610.1_My	
0	30	881	37	93	C
1	706	76	53	206	A
2	450	70	84	437	W
3	1040	0	0	0	A
4	324	0	0	716	T
5	1040	0	0	0	A
6	762	0	0	278	A
7	0	0	1040	0	G
8	0	0	1040	0	G
XX
DE	SRF-v041610.1_My_v2	
0	0	356	0	0	C
1	0	0	0	356	T
2	0	0	0	356	T
3	0	356	0	0	C
4	0	356	0	0	C
5	0	0	356	0	G
XX
DE	SRF-v041610.1_My_v3	
0	0	0	0	342	T
1	0	0	342	0	G
2	342	0	0	0	A
3	0	342	0	0	C
4	0	0	342	0	G
5	7	148	16	171	Y
XX
DE	SRF-v041610.1_My_v4	
0	197	0	0	308	T
1	66	0	0	440	T
2	0	0	0	505	T
3	0	0	505	0	G
4	0	0	505	0	G
5	0	505	0	0	C
XX
DE	SRF-v041610.1_My_v5	
0	167	1	1	293	T
1	1	1	1	459	T
2	1	459	1	1	C
3	1	459	1	1	C
4	1	1	459	1	G
5	1	108	352	1	G
XX

==> SRF-v041610.1_Myers_K562.gem.pfm <==
DE	SRF-v041610.1_My	
0	7	677	3	3	C
1	6	671	3	9	C
2	153	87	17	432	T
3	22	5	1	660	T
4	612	2	3	73	A
5	1	3	1	683	T
6	418	8	4	259	A
7	113	3	3	571	T
8	23	3	663	1	G
9	4	2	673	10	G
XX
DE	SRF-v041610.1_My_v2	
0	35	353	41	10	C
1	185	241	5	8	M
2	3	3	431	3	G
3	2	1	435	1	G
4	437	1	1	1	A
5	431	1	6	1	A
6	4	8	426	1	G
7	36	39	11	353	T
8	17	44	306	72	G
XX

==> STAT1_Snyder_HeLa-S3-IFNg30.gem.pfm <==
DE	STAT1_Snyder_HeL	
0	1	1	1	673	T
1	1	1	1	673	T
2	17	657	1	1	C
3	1	621	1	53	C
4	1	129	1	545	T
5	37	1	627	10	G
6	1	1	612	62	G
7	658	16	1	1	A
8	673	1	1	1	A
XX
DE	STAT1_Snyder_HeL_v2	
0	0	0	0	293	T
1	0	0	293	0	G
2	293	0	0	0	A
3	0	293	0	0	C
4	0	0	0	293	T
5	0	293	0	0	C
6	288	3	1	2	A
XX

==> STAT1_Snyder_K562-IFNa30.gem.pfm <==
DE	STAT1_Snyder_K56	
0	0	0	0	407	T
1	0	0	0	407	T
2	0	401	0	6	C
3	0	367	0	41	C
4	8	320	8	72	C
5	104	28	255	22	G
6	10	6	374	18	G
7	283	60	39	25	A
8	308	32	37	32	A
XX
DE	STAT1_Snyder_K56_v2	
0	27	165	12	8	C
1	156	0	28	28	A
2	6	24	173	9	G
3	0	0	0	211	T
4	0	0	0	211	T
5	0	0	0	211	T
6	0	211	0	0	C
7	60	66	43	42	N
8	43	39	49	81	N
9	17	30	18	147	T
10	26	24	18	144	T
XX
DE	STAT1_Snyder_K56_v3	
0	11	78	12	48	Y
1	0	148	0	0	C
2	0	69	0	79	Y
3	0	0	0	148	T
4	0	148	0	0	C
5	0	148	0	0	C
6	0	148	0	0	C
7	0	148	0	0	C
XX
DE	STAT1_Snyder_K56_v4	
0	76	6	1	16	A
1	0	0	98	0	G
2	98	0	0	0	A
3	0	0	0	98	T
4	98	0	0	0	A
5	98	0	0	0	A
6	0	0	98	0	G
XX
DE	STAT1_Snyder_K56_v5	
0	5	120	5	5	C
1	5	5	5	120	T
2	5	5	120	5	G
3	120	5	5	5	A
4	5	120	5	5	C
5	5	5	120	5	G
6	5	5	120	5	G
XX
DE	STAT1_Snyder_K56_v6	
0	2	3	14	91	T
1	1	108	1	1	C
2	1	1	1	108	T
3	1	1	108	1	G
4	108	1	1	1	A
5	1	1	108	1	G
6	1	28	1	81	T
XX
DE	STAT1_Snyder_K56_v7	
0	3	3	91	3	G
1	3	3	3	91	T
2	3	91	3	3	C
3	91	3	3	3	A
4	3	91	3	3	C
5	3	3	91	3	G
6	5	19	33	42	N
7	3	12	71	13	G
XX

==> STAT1_Snyder_K562-IFNa6h.gem.pfm <==
DE	STAT1_Snyder_K56	
0	459	51	82	45	A
1	279	104	141	113	N
2	144	158	170	165	N
3	0	0	636	0	G
4	636	0	0	0	A
5	636	0	0	0	A
6	636	0	0	0	A
7	0	549	87	0	C
8	0	136	23	477	T
XX
DE	STAT1_Snyder_K56_v2	
0	193	34	435	1	G
1	1	1	661	1	G
2	1	1	661	1	G
3	531	1	131	1	A
4	661	1	1	1	A
5	661	1	1	1	A
XX
DE	STAT1_Snyder_K56_v3	
0	0	185	0	0	C
1	0	0	0	185	T
2	0	0	0	185	T
3	185	0	0	0	A
4	0	0	0	185	T
5	0	185	0	0	C
XX
DE	STAT1_Snyder_K56_v4	
0	1	1	1	93	T
1	1	1	1	93	T
2	1	1	1	93	T
3	1	93	1	1	C
4	1	1	93	1	G
5	36	1	57	1	G
XX
DE	STAT1_Snyder_K56_v5	
0	1	1	96	1	G
1	96	1	1	1	A
2	96	1	1	1	A
3	96	1	1	1	A
4	1	1	96	1	G
5	1	96	1	1	C
XX

==> STAT1_Snyder_K562-IFNg30.gem.pfm <==
DE	STAT1_Snyder_K56	
0	18	22	10	1579	T
1	4	7	8	1610	T
2	73	1545	3	9	C
3	58	1181	2	389	C
4	876	1	747	5	R
5	62	2	1564	3	G
6	19	16	1563	32	G
7	1599	15	7	9	A
8	1587	15	18	9	A
XX
DE	STAT1_Snyder_K56_v2	
0	20	12	203	5	G
1	20	8	207	5	G
2	220	2	16	3	A
3	24	1	212	2	G
4	10	2	226	2	G
5	217	10	11	2	A
6	216	3	17	4	A
7	7	193	16	24	C
8	10	185	16	29	C
9	5	199	18	18	C
10	11	8	4	217	T
11	7	209	6	18	C
12	216	7	15	2	A
13	10	20	199	12	G
XX
DE	STAT1_Snyder_K56_v3	
0	219	5	7	6	A
1	11	9	201	17	G
2	13	2	220	2	G
3	2	0	234	0	G
4	11	2	220	3	G
5	12	15	2	207	T
6	27	4	205	1	G
7	11	3	211	12	G
8	25	11	198	4	G
9	10	128	58	41	N
10	191	12	12	23	A
XX
DE	STAT1_Snyder_K56_v4	
0	7	177	3	8	C
1	178	5	3	9	A
2	1	54	1	139	T
3	1	4	188	3	G
4	1	1	1	193	T
5	1	1	193	1	G
6	175	1	16	3	A
7	1	82	4	108	Y
8	10	15	10	161	T
9	24	10	20	140	T
XX

==> STAT1_Snyder_K562-IFNg6h.gem.pfm <==
DE	STAT1_Snyder_K56	
0	0	0	0	816	T
1	0	0	15	801	T
2	37	772	8	0	C
3	31	759	0	26	C
4	563	253	0	0	A
5	41	0	775	0	G
6	19	0	771	27	G
7	816	0	0	0	A
8	816	0	0	0	A
XX
DE	STAT1_Snyder_K56_v2	
0	46	273	74	28	C
1	32	333	35	22	C
2	245	37	109	30	R
3	13	247	151	11	S
4	19	348	28	27	C
5	405	8	6	3	A
6	0	2	419	1	G
7	186	5	230	1	R
8	6	7	329	80	G
9	4	15	401	2	G
10	7	35	359	20	G
11	40	334	20	29	C
12	103	30	252	37	R
XX

==> TCF12-PCR1x_Myers_GM12878.gem.pfm <==
DE	TCF12-PCR1x_Myer	
0	0	1532	0	0	C
1	1532	0	0	0	A
2	0	296	1236	0	G
3	0	1395	137	0	C
4	0	0	0	1532	T
5	0	0	1532	0	G
6	5	1109	311	108	C
XX

==> TCF4_Snyder_HCT-116.gem.pfm <==
DE	TCF4_Snyder_HCT-	
0	0	679	26	40	C
1	0	35	0	709	T
2	0	0	0	744	T
3	0	0	0	744	T
4	0	81	663	0	G
5	669	0	0	75	A
6	164	0	0	580	T
7	68	354	287	37	S
XX
DE	TCF4_Snyder_HCT-_v2	
0	0	0	0	351	T
1	0	0	351	0	G
2	351	0	0	0	A
3	0	351	0	0	C
4	0	0	0	351	T
5	0	351	0	0	C
6	329	0	23	0	A
XX

==> USF-1-PCR1x_Myers_A549-EtOH-0.02pct.gem.pfm <==
DE	USF-1-PCR1x_Myer	
0	6	1874	0	0	C
1	1821	18	42	0	A
2	0	1498	0	382	C
3	56	0	1825	0	G
4	0	0	0	1880	T
5	0	0	1880	0	G
6	1593	29	255	4	A
7	35	1230	209	407	C
XX
DE	USF-1-PCR1x_Myer_v2	
0	0	0	0	362	T
1	0	0	362	0	G
2	322	41	0	0	A
3	0	0	362	0	G
4	0	0	0	362	T
5	0	362	0	0	C
6	362	0	0	0	A
XX
DE	USF-1-PCR1x_Myer_v3	
0	8	164	32	180	Y
1	15	132	193	44	S
2	383	0	0	0	A
3	0	0	0	383	T
4	0	0	0	383	T
5	0	0	383	0	G
6	0	0	383	0	G
7	8	262	13	101	C
8	10	218	12	144	Y
XX
DE	USF-1-PCR1x_Myer_v4	
0	12	21	11	434	T
1	1	1	476	1	G
2	1	274	203	1	S
3	1	1	476	1	G
4	1	476	1	1	C
5	353	1	124	1	A
6	1	391	86	1	C
XX
DE	USF-1-PCR1x_Myer_v5	
0	3	16	379	4	G
1	0	372	0	29	C
2	39	0	362	0	G
3	35	367	0	0	C
4	0	401	0	0	C
5	0	0	401	0	G
6	6	265	103	28	C
XX
DE	USF-1-PCR1x_Myer_v6	
0	0	37	213	0	G
1	0	0	250	0	G
2	0	250	0	0	C
3	0	58	192	0	G
4	0	0	250	0	G
5	0	0	250	0	G
6	250	0	0	0	A
XX

==> USF-1-PCR1x_Myers_H1-hESC.gem.pfm <==
DE	USF-1-PCR1x_Myer	
0	5	3295	0	0	C
1	3266	0	34	0	A
2	0	2068	46	1186	C
3	160	220	2921	0	G
4	0	0	0	3300	T
5	0	0	3300	0	G
6	2850	58	386	8	A
7	56	2195	324	726	C
XX
DE	USF-1-PCR1x_Myer_v2	
0	16	231	55	250	Y
1	18	251	209	75	S
2	551	0	0	0	A
3	0	53	0	498	T
4	0	0	0	551	T
5	0	0	551	0	G
6	0	0	551	0	G
7	12	465	0	74	C
XX
DE	USF-1-PCR1x_Myer_v3	
0	102	1	175	1	G
1	1	1	1	276	T
2	1	276	1	1	C
3	276	1	1	1	A
4	1	1	276	1	G
5	1	276	1	1	C
6	1	1	1	276	T
XX

==> USF-1-PCR1x_Myers_HepG2.gem.pfm <==
DE	USF-1-PCR1x_Myer	
0	632	357	2023	64	G
1	7	428	55	2586	T
2	0	3075	0	0	C
3	3075	0	0	0	A
4	0	2840	130	106	C
5	658	0	2418	0	G
6	0	46	0	3030	T
7	0	0	3071	5	G
XX
DE	USF-1-PCR1x_Myer_v2	
0	9	204	220	46	S
1	478	0	0	0	A
2	0	0	0	478	T
3	0	0	0	478	T
4	0	0	478	0	G
5	0	0	478	0	G
6	18	335	15	112	C
7	10	298	21	150	C
XX
DE	USF-1-PCR1x_Myer_v3	
0	57	32	220	48	G
1	1	1	354	1	G
2	1	1	1	354	T
3	1	354	1	1	C
4	354	1	1	1	A
5	1	354	1	1	C
6	48	1	306	1	G
XX
DE	USF-1-PCR1x_Myer_v4	
0	1	1	280	1	G
1	1	280	1	1	C
2	1	224	57	1	C
3	1	174	1	107	C
4	1	1	280	1	G
5	1	280	1	1	C
6	1	1	280	1	G
XX

==> USF-1-PCR2x_Myers_GM12878.gem.pfm <==
DE	USF-1-PCR2x_Myer	
0	0	3389	0	0	C
1	3313	14	43	20	A
2	0	3016	0	373	C
3	53	0	3336	0	G
4	0	2	0	3388	T
5	0	5	3384	0	G
6	2810	53	520	7	A
7	59	2484	379	467	C
XX
DE	USF-1-PCR2x_Myer_v2	
0	6	202	97	246	Y
1	0	203	348	0	G
2	550	0	0	0	A
3	0	0	0	550	T
4	0	0	0	550	T
5	0	0	550	0	G
6	0	0	550	0	G
7	0	450	0	100	C
8	37	239	42	232	Y
XX
DE	USF-1-PCR2x_Myer_v3	
0	1	1	305	1	G
1	1	1	1	305	T
2	1	305	1	1	C
3	305	1	1	1	A
4	1	1	305	1	G
5	1	110	196	1	G
6	1	1	1	305	T
XX
DE	USF-1-PCR2x_Myer_v4	
0	31	37	54	284	T
1	1	372	33	1	C
2	307	62	37	1	A
3	1	404	1	1	C
4	1	1	404	1	G
5	31	333	42	1	C
6	1	1	404	1	G
XX
DE	USF-1-PCR2x_Myer_v5	
0	39	0	489	0	G
1	0	71	456	0	G
2	0	0	527	0	G
3	0	527	0	0	C
4	0	53	474	0	G
5	0	58	434	36	G
6	49	47	413	19	G
XX
DE	USF-1-PCR2x_Myer_v6	
0	1	1	322	1	G
1	36	272	1	15	C
2	1	261	32	30	C
3	1	1	59	264	T
4	35	1	288	1	G
5	1	322	1	1	C
6	1	1	322	1	G
XX
DE	USF-1-PCR2x_Myer_v7	
0	1	322	1	1	C
1	322	1	1	1	A
2	1	1	322	1	G
3	1	322	1	1	C
4	1	166	157	1	S
5	1	1	322	1	G
6	1	322	1	1	C
XX
DE	USF-1-PCR2x_Myer_v8	
0	1	313	1	1	C
1	1	1	313	1	G
2	184	1	130	1	R
3	1	1	184	130	K
4	1	1	313	1	G
5	1	313	1	1	C
6	1	313	1	1	C
XX

==> USF1--SC-8983-v041610.2_Myers_SK-N-SH-RA.gem.pfm <==
DE	USF1--SC-8983-v0	
0	0	2188	0	0	C
1	2109	14	42	25	A
2	0	1687	0	501	C
3	62	61	2066	0	G
4	0	0	0	2188	T
5	0	0	2188	0	G
6	1850	35	299	5	A
7	28	1426	257	478	C
XX
DE	USF1--SC-8983-v0_v2	
0	5	197	219	23	S
1	443	0	0	0	A
2	0	0	0	443	T
3	0	0	0	443	T
4	0	0	443	0	G
5	0	0	443	0	G
6	8	319	8	108	C
7	9	247	16	172	Y
XX
DE	USF1--SC-8983-v0_v3	
0	1	1	361	1	G
1	1	361	1	1	C
2	189	78	96	1	N
3	1	1	361	1	G
4	1	361	1	1	C
5	1	361	1	1	C
6	361	1	1	1	A
XX
DE	USF1--SC-8983-v0_v4	
0	17	270	66	17	C
1	237	63	52	17	A
2	1	367	1	1	C
3	1	1	367	1	G
4	1	1	1	367	T
5	7	5	357	1	G
6	10	285	11	64	C
XX
DE	USF1--SC-8983-v0_v5	
0	1	267	1	1	C
1	1	1	157	110	K
2	1	1	267	1	G
3	1	267	1	1	C
4	1	1	267	1	G
5	1	267	1	1	C
6	110	1	157	1	R
XX

==> USF-1-v041610.1_Myers_K562.gem.pfm <==
DE	USF-1-v041610.1_	
0	6	2667	0	0	C
1	2607	24	42	0	A
2	0	1961	0	712	C
3	132	118	2423	0	G
4	0	0	0	2672	T
5	0	0	2672	0	G
6	2264	61	341	7	A
7	44	1729	278	622	C
XX
DE	USF-1-v041610.1__v2	
0	2	120	2	312	T
1	2	196	231	8	S
2	436	0	0	0	A
3	0	0	0	436	T
4	0	0	0	436	T
5	0	0	436	0	G
6	0	0	436	0	G
XX
DE	USF-1-v041610.1__v3	
0	1	1	379	1	G
1	1	85	1	295	T
2	1	379	1	1	C
3	339	1	41	1	A
4	1	379	1	1	C
5	1	1	379	1	G
XX

==> YY1--SC-281-v041610.1_Myers_GM12891.gem.pfm <==
DE	YY1--SC-281-v041	
0	27	572	57	26	C
1	104	412	108	58	C
2	0	0	681	0	G
3	0	681	0	0	C
4	0	681	0	0	C
5	681	0	0	0	A
6	0	0	0	681	T
7	54	272	194	161	N
8	82	45	84	471	T
XX
DE	YY1--SC-281-v041_v2	
0	565	0	0	121	A
1	0	0	686	0	G
2	0	686	0	0	C
3	0	183	503	0	G
4	0	0	686	0	G
5	0	686	0	0	C
XX
DE	YY1--SC-281-v041_v3	
0	1	1	1	393	T
1	1	1	393	1	G
2	47	1	347	1	G
3	1	393	1	1	C
4	1	1	393	1	G
5	48	137	210	1	S
6	3	362	10	21	C
XX
DE	YY1--SC-281-v041_v4	
0	0	31	222	21	G
1	0	47	226	0	G
2	0	273	0	0	C
3	0	0	273	0	G
4	0	0	273	0	G
5	200	74	0	0	A
6	273	0	0	0	A
XX

==> YY1--SC-281-v041610.2_Myers_H1-hESC.gem.pfm <==
DE	YY1--SC-281-v041	
0	1390	1	0	2	A
1	1	1	1	1390	T
2	0	1	1390	1	G
3	0	1	1390	1	G
4	9	1377	4	3	C
5	280	381	366	366	N
6	178	173	909	133	G
XX
DE	YY1--SC-281-v041_v2	
0	1	1	295	1	G
1	1	1	295	1	G
2	1	295	1	1	C
3	1	1	295	1	G
4	1	295	1	1	C
5	1	1	1	295	T
XX

==> YY1--SC-281-v041610.2_Myers_SK-N-SH-RA.gem.pfm <==
DE	YY1--SC-281-v041	
0	1	1	834	1	G
1	1	834	1	1	C
2	1	834	1	1	C
3	834	1	1	1	A
4	1	1	1	834	T
5	18	86	52	679	T
6	75	38	34	689	T
XX
DE	YY1--SC-281-v041_v2	
0	28	0	627	33	G
1	32	598	57	0	C
2	86	559	43	0	C
3	0	0	687	0	G
4	0	687	0	0	C
5	9	668	0	11	C
6	512	0	175	0	A
XX

==> YY1_Snyder_GM12878.gem.pfm <==
DE	YY1_Snyder_GM128	
0	1000	54	94	47	A
1	1024	48	32	92	A
2	571	128	450	47	R
3	1176	7	6	6	A
4	1	1	0	1194	T
5	0	0	1195	0	G
6	7	2	1183	4	G
7	123	999	14	60	C
XX

==> YY1_Snyder_K562b.gem.pfm <==
DE	YY1_Snyder_K562b	
0	2089	38	44	23	A
1	0	0	0	2193	T
2	0	0	2193	0	G
3	0	0	2193	0	G
4	0	2193	0	0	C
5	146	708	838	502	N
6	126	188	1711	169	G
7	337	1488	131	237	C
XX
DE	YY1_Snyder_K562b_v2	
0	51	721	302	59	C
1	103	943	9	77	C
2	0	0	1131	0	G
3	34	1097	0	0	C
4	0	1131	0	0	C
5	10	21	1091	11	G
6	24	959	63	86	C
XX
DE	YY1_Snyder_K562b_v3	
0	20	215	31	59	C
1	55	16	189	65	N
2	0	324	0	0	C
3	0	324	0	0	C
4	324	0	0	0	A
5	0	0	0	324	T
6	0	169	0	155	Y
7	0	0	0	324	T
8	0	0	0	324	T
9	40	37	208	40	G
XX

==> YY1_Snyder_NT2-D1.gem.pfm <==
DE	YY1_Snyder_NT2-D	
0	1018	190	161	200	A
1	536	652	317	63	N
2	1568	0	0	0	A
3	0	0	0	1568	T
4	0	0	1568	0	G
5	0	0	1568	0	G
6	0	1568	0	0	C
7	141	446	518	465	N
8	160	191	1062	155	G
XX
DE	YY1_Snyder_NT2-D_v2	
0	1	1	224	152	K
1	375	1	1	1	A
2	1	1	1	375	T
3	1	1	375	1	G
4	1	1	375	1	G
5	1	375	1	1	C
XX
DE	YY1_Snyder_NT2-D_v3	
0	19	437	25	58	C
1	1	1	1	537	T
2	1	1	1	537	T
3	1	463	75	1	C
4	1	537	1	1	C
5	1	1	537	1	G
XX
DE	YY1_Snyder_NT2-D_v4	
0	354	0	0	0	A
1	0	0	354	0	G
2	0	354	0	0	C
3	0	354	0	0	C
4	0	0	354	0	G
5	0	354	0	0	C
XX
DE	YY1_Snyder_NT2-D_v5	
0	1	1	1	277	T
1	1	1	277	1	G
2	1	277	1	1	C
3	1	1	277	1	G
4	1	1	277	1	G
5	1	277	1	1	C
XX
DE	YY1_Snyder_NT2-D_v6	
0	1	1	289	1	G
1	1	1	289	1	G
2	1	289	1	1	C
3	1	1	289	1	G
4	1	289	1	1	C
5	1	289	1	1	C
XX

==> YY1-v041610.1_Myers_GM12892.gem.pfm <==
DE	YY1-v041610.1_My	
0	1041	245	163	210	A
1	585	598	357	120	N
2	1658	0	0	0	A
3	0	0	0	1658	T
4	0	0	1658	0	G
5	0	0	1658	0	G
6	0	1658	0	0	C
7	219	453	550	438	N
8	167	213	1108	171	G
XX
DE	YY1-v041610.1_My_v2	
0	0	0	309	0	G
1	0	0	309	0	G
2	0	309	0	0	C
3	0	0	309	0	G
4	0	309	0	0	C
5	0	309	0	0	C
XX
DE	YY1-v041610.1_My_v3	
0	194	24	58	11	A
1	286	0	0	0	A
2	286	0	0	0	A
3	286	0	0	0	A
4	0	0	0	286	T
5	0	0	286	0	G
6	0	0	286	0	G
XX

==> YY1-v041610.1_Myers_K562.gem.pfm <==
DE	YY1-v041610.1_My	
0	744	0	28	0	A
1	0	0	0	772	T
2	0	0	772	0	G
3	0	0	772	0	G
4	0	772	0	0	C
5	40	129	501	103	G
6	27	64	661	21	G
7	81	560	66	66	C
XX
DE	YY1-v041610.1_My_v2	
0	19	69	986	32	G
1	0	1104	0	0	C
2	0	0	1104	0	G
3	0	0	1104	0	G
4	0	1104	0	0	C
5	91	31	779	203	G
6	73	221	743	68	G
XX
DE	YY1-v041610.1_My_v3	
0	1	1	603	114	G
1	1	716	1	1	C
2	1	1	716	1	G
3	45	672	1	1	C
4	1	602	1	115	C
5	1	716	1	1	C
6	31	81	564	42	G
XX
DE	YY1-v041610.1_My_v4	
0	0	0	249	0	G
1	0	249	0	0	C
2	0	249	0	0	C
3	228	0	21	0	A
4	0	0	0	249	T
5	0	127	49	74	Y
6	0	0	0	249	T
XX
DE	YY1-v041610.1_My_v5	
0	51	37	219	29	G
1	1	69	266	1	G
2	1	334	1	1	C
3	1	1	334	1	G
4	1	1	334	1	G
5	304	1	1	31	A
6	334	1	1	1	A
XX
DE	YY1-v041610.1_My_v6	
0	0	0	255	0	G
1	0	0	255	0	G
2	0	255	0	0	C
3	0	255	0	0	C
4	0	0	255	0	G
5	0	255	0	0	C
6	7	17	134	98	K
XX

==> YY1-v041610.2_Myers_K562.gem.pfm <==
DE	YY1-v041610.2_My	
0	1260	0	19	0	A
1	11	16	0	1251	T
2	0	0	1278	0	G
3	0	0	1278	0	G
4	0	1278	0	0	C
5	81	217	787	194	G
6	44	108	1086	41	G
7	165	841	124	149	C
XX
DE	YY1-v041610.2_My_v2	
0	221	151	851	134	G
1	281	496	228	352	N
2	247	677	232	201	N
3	276	81	754	246	N
4	1	1354	1	1	C
5	1	1354	1	1	C
6	1354	1	1	1	A
7	1	1	1	1354	T
XX
DE	YY1-v041610.2_My_v3	
0	32	28	236	33	G
1	1	53	275	1	G
2	1	327	1	1	C
3	1	1	327	1	G
4	1	1	327	1	G
5	273	55	1	1	A
6	327	1	1	1	A
XX
DE	YY1-v041610.2_My_v4	
0	0	213	89	0	C
1	0	302	0	0	C
2	0	0	302	0	G
3	0	302	0	0	C
4	0	302	0	0	C
5	0	0	302	0	G
6	0	302	0	0	C
XX

==> ZEB1--SC-25388-v041610.2_Myers_GM12878.gem.pfm <==
DE	ZEB1--SC-25388-v	
0	0	1157	0	0	C
1	1157	0	0	0	A
2	0	0	1157	0	G
3	0	0	1157	0	G
4	0	0	0	1157	T
5	209	0	948	0	G
XX
