# Supplementary material for: High Resolution Genome Wide Binding Event Finding and Motif Discovery Reveals Transcription Factor Spatial Binding Constraints
Source: PLoS Comput Biol. 2012 Aug 9;8(8):e1002638. doi: 10.1371/journal.pcbi.1002638 (PMC3415389; doi:10.1371/journal.pcbi.1002638)
Supplement: Dataset S3 — GEM discovered primary and secondary motif matrices from mouse ES cell data. (TXT) [file pcbi.1002638.s003.txt]

==> ES_c-Myc_k8.txt <==
DE ES_c-Myc_0_c3835
1 40 3794 1 1 C
2 3462 45 240 88 A
3 1 3742 1 91 C
4 260 1 3574 1 G
5 180 395 1 3260 T
6 16 23 3745 51 G
7 111 147 3462 115 G
XX

DE ES_c-Myc_1_c2754
1 49 2445 210 50 C
2 4 2729 18 4 C
3 2752 1 1 1 A
4 1 2752 1 1 C
5 60 50 2615 28 G
XX

DE ES_c-Myc_2_c636
1 2 365 2 268 C
2 2 2 631 2 G
3 2 2 631 2 G
4 2 631 2 2 C
5 2 2 631 2 G
6 2 631 2 2 C
7 2 2 631 2 G
XX

DE ES_c-Myc_3_c678
1 675 1 1 1 A
2 1 1 1 675 T
3 1 1 675 1 G
4 1 1 675 1 G
5 1 675 1 1 C
6 20 134 474 50 G
7 7 23 631 17 G
XX

DE ES_c-Myc_4_c382
1 1 380 1 1 C
2 380 1 1 1 A
3 1 1 1 380 T
4 1 1 380 1 G
5 1 125 1 255 T
6 1 1 380 1 G
7 19 351 5 6 C
XX

DE ES_c-Myc_5_c376
1 374 1 1 1 A
2 1 374 1 1 C
3 1 1 374 1 G
4 1 374 1 1 C
5 1 1 374 1 G
6 4 10 358 4 G
7 18 239 114 5 C
XX


==> ES_Ctcf_k13.txt <==
DE ES_Ctcf_0_c29831
1 2265 25105 1033 1429 C
2 397 29104 160 170 C
3 24693 766 1811 2560 A
4 1216 13809 14387 419 G
5 9115 10216 1237 9263 C
6 28043 252 815 721 A
7 101 48 29630 52 G
8 15102 43 14595 90 A
9 658 204 20554 8416 G
10 233 86 29385 126 G
11 551 581 27427 1272 G
12 2990 24270 574 1997 C
13 13449 847 14667 868 G
XX

DE ES_Ctcf_1_c4737
1 752 192 3458 335 G
2 858 2220 391 1269 C
3 2416 272 1748 301 A
4 77 158 189 4312 T
5 111 190 4344 93 G
6 143 4131 50 413 C
7 4480 18 191 49 A
8 494 47 4168 27 G
9 75 29 152 4481 T
10 1719 57 2404 557 G
11 148 4150 178 260 C
12 110 4086 44 497 C
XX

DE ES_Ctcf_2_c3059
1 242 2235 147 436 C
2 144 225 90 2600 T
3 133 2399 202 325 C
4 72 2523 52 412 C
5 2768 93 110 88 A
6 263 61 2662 73 G
7 64 912 104 1978 T
8 42 313 42 2662 T
9 11 2729 60 259 C
10 16 2735 0 307 C
11 2887 6 85 81 A
12 357 4 2667 31 G
13 497 20 2466 76 G
14 458 73 2408 120 G
15 640 192 2074 154 G
XX

DE ES_Ctcf_3_c2246
1 356 1614 128 149 C
2 526 664 643 413 C
3 677 910 535 124 C
4 199 668 368 1011 T
5 1797 123 124 202 A
6 65 5 2163 13 G
7 413 4 1820 9 G
8 210 2 1086 947 G
9 2 2 2241 1 G
10 1 1 2244 1 G
11 4 1938 1 304 C
12 105 3 2135 4 G
13 40 2091 78 37 C
XX


==> ES_E2f1_k8.txt <==
DE ES_E2f1_0_c31249
1 13326 448 16830 645 G
2 6 3 31238 1 G
3 0 31248 0 0 C
4 0 0 31248 0 G
5 843 14352 15284 770 G
XX

DE ES_E2f1_1_c12233
1 130 5924 125 6054 T
2 104 93 11910 126 G
3 0 12232 0 0 C
4 0 0 12232 0 G
5 507 4151 7044 531 G
XX

DE ES_E2f1_2_c8218
1 122 30 8014 52 G
2 1 1 8215 1 G
3 1 8215 1 1 C
4 1 1 8215 1 G
5 4504 11 11 3692 A
XX

DE ES_E2f1_3_c6384
1 286 5652 46 400 C
2 43 6291 31 19 C
3 1 1 6382 1 G
4 1 1 6382 1 G
5 4135 1288 945 16 A
6 4692 504 1102 85 A
7 615 1619 3846 304 G
XX

DE ES_E2f1_4_c3245
1 62 3086 55 42 C
2 2 3240 2 2 C
3 2 2 3240 2 G
4 3240 2 2 2 A
5 2 2 3240 2 G
6 2 2 3240 2 G
XX


==> ES_Esrrb_k10.txt <==
DE ES_Esrrb_0_c32447
1 592 1310 434 30112 T
2 1068 1353 29857 168 G
3 28839 1743 238 1627 A
4 57 32288 52 50 C
5 39 32287 45 77 C
6 97 423 81 31846 T
7 499 2820 582 28546 T
8 1201 5377 22407 3462 G
XX

DE ES_Esrrb_1_c7686
1 4839 610 670 1567 A
2 927 668 5506 585 G
3 5101 117 2327 141 A
4 27 7 7643 8 G
5 28 7 7649 2 G
6 8 10 243 7425 T
7 65 7231 278 112 C
8 7177 125 263 122 A
XX

DE ES_Esrrb_2_c5733
1 380 1570 268 3515 T
2 851 1610 3159 113 G
3 3259 1834 52 587 A
4 13 5680 35 5 C
5 1 5731 1 1 C
6 1 1 1 5731 T
7 12 195 36 5491 T
8 206 5000 90 437 C
9 3551 1255 346 581 A
XX


==> ES_Klf4_k10.txt <==
DE ES_Klf4_0_c17411
1 690 210 16380 131 G
2 80 73 17166 93 G
3 18 24 17354 15 G
4 9 8846 7 8549 C
5 9 12 17382 8 G
6 30 69 8995 8317 G
7 1382 331 15327 371 G
8 834 957 14314 1306 G
9 1052 10940 1568 3851 C
XX

DE ES_Klf4_1_c1713
1 55 34 1598 26 G
2 1 1 1709 1 G
3 1 1 1709 1 G
4 1 1352 1 358 C
5 1 1 1709 1 G
6 1 1 705 1005 T
7 1 1 1709 1 G
8 404 551 1 757 T
9 318 1 1392 1 G
XX

DE ES_Klf4_2_c1525
1 256 198 973 98 G
2 285 278 780 182 G
3 402 386 424 312 G
4 601 17 621 286 G
5 607 903 6 9 C
6 1 1523 1 1 C
7 1 1 1523 1 G
8 1 1523 1 1 C
9 1 1520 4 1 C
10 25 1460 14 26 C
XX

DE ES_Klf4_3_c1373
1 144 87 1119 24 G
2 18 1308 41 7 C
3 1 1367 1 4 C
4 571 729 1 72 C
5 3 1362 2 6 C
6 2 3 2 1367 T
7 57 1311 2 3 C
8 72 1268 11 22 C
9 19 1173 87 94 C
XX


==> ES_Nanog_k9.txt <==
DE ES_Nanog_0_c4173
1 3881 84 70 138 A
2 55 4016 74 28 C
3 4050 36 26 61 A
4 4041 30 57 46 A
5 2264 96 76 1737 A
6 1607 119 2262 185 G
7 600 413 3014 145 G
XX

DE ES_Nanog_1_c363
1 98 204 28 33 C
2 351 3 3 6 A
3 1 1 1 361 T
4 1 1 1 361 T
5 172 1 1 190 T
6 1 1 361 1 G
7 39 323 1 1 C
8 361 1 1 1 A
9 23 12 13 316 T
XX


==> ES_n-Myc_k10.txt <==
DE ES_n-Myc_0_c10170
1 486 3115 6175 394 G
2 120 9856 154 41 C
3 10119 11 30 10 A
4 9 8379 1088 694 C
5 36 42 10066 26 G
6 438 4919 260 4553 C
7 247 593 8929 401 G
XX

DE ES_n-Myc_1_c1901
1 75 768 920 138 G
2 236 1375 164 126 C
3 34 264 1451 152 G
4 60 1574 253 14 C
5 1 1 1898 1 G
6 1 1898 1 1 C
7 1 1 1898 1 G
8 10 1748 119 24 C
9 447 1194 198 62 C
XX

DE ES_n-Myc_2_c1784
1 189 177 1301 118 G
2 18 1737 7 22 C
3 2 1776 4 2 C
4 1782 1 1 1 A
5 1 1782 1 1 C
6 6 73 1701 4 G
7 89 992 279 425 C
8 186 1050 57 492 C
XX

DE ES_n-Myc_3_c753
1 7 649 88 9 C
2 1 750 1 1 C
3 1 1 750 1 G
4 1 1 750 1 G
5 750 1 1 1 A
6 739 5 9 1 A
7 11 32 705 5 G
8 45 238 25 444 T
XX


==> ES_Nr5a2_k9.txt <==
DE ES_Nr5a2_0_c4008
1 89 3682 185 52 C
2 3900 26 65 16 A
3 3961 4 36 7 A
4 13 3 3984 8 G
5 13 9 3966 21 G
6 338 1247 73 2350 T
7 45 3603 51 309 C
8 3336 116 241 315 A
XX

DE ES_Nr5a2_1_c492
1 1 1 1 488 T
2 1 417 1 72 C
3 488 1 1 1 A
4 1 1 488 1 G
5 1 488 1 1 C
6 1 488 1 1 C
7 1 1 1 488 T
8 1 62 428 1 G
XX

DE ES_Nr5a2_2_c312
1 1 1 1 310 T
2 1 310 1 1 C
3 310 1 1 1 A
4 310 1 1 1 A
5 1 1 310 1 G
6 1 1 310 1 G
7 18 215 1 78 C
8 1 1 1 310 T
XX

DE ES_Nr5a2_3_c295
1 240 23 17 14 A
2 249 13 12 21 A
3 9 242 11 33 C
4 4 15 7 269 T
5 14 169 7 104 C
6 185 6 103 2 A
7 0 294 0 0 C
8 3 4 0 288 T
9 125 83 67 20 A
10 24 13 15 243 T
11 34 12 239 11 G
12 14 26 18 237 T
13 232 24 19 20 A
14 35 33 197 30 G
XX

DE ES_Nr5a2_4_c376
1 8 12 2 354 T
2 1 256 1 117 C
3 1 256 117 1 C
4 372 1 1 1 A
5 1 372 1 1 C
6 1 372 1 1 C
7 13 11 1 351 T
8 31 127 206 12 G
XX


==> ES_Oct4_k8.txt <==
DE ES_Oct4_0_c2191
1 321 167 290 1413 T
2 347 553 1087 204 G
3 706 99 160 1226 T
4 425 493 176 1098 T
5 2113 11 23 45 A
6 4 0 1 2186 T
7 0 0 2190 0 G
8 13 2008 53 117 C
9 1708 38 44 400 A
10 1345 128 387 331 A
11 1777 107 172 135 A
XX

DE ES_Oct4_1_c570
1 51 321 46 152 C
2 254 34 26 256 T
3 0 0 0 569 T
4 0 0 0 569 T
5 21 0 549 0 G
6 0 0 0 569 T
7 82 306 64 119 C
8 569 0 0 0 A
9 0 0 0 569 T
10 0 0 477 92 G
XX

DE ES_Oct4_2_c923
1 18 688 67 151 C
2 135 1 1 786 T
3 1 685 237 1 C
4 1 921 1 1 C
5 1 1 921 1 G
6 1 921 1 1 C
7 10 687 163 62 C
XX

DE ES_Oct4_3_c528
1 409 11 103 4 A
2 11 27 5 485 T
3 5 1 518 4 G
4 1 526 1 1 C
5 1 1 526 1 G
6 8 460 32 28 C
7 367 46 75 40 A
XX


==> ES_P300_k7.txt <==
DE ES_P300_0_c153
1 152 0 0 0 A
2 0 152 0 0 C
3 152 0 0 0 A
4 152 0 0 0 A
5 152 0 0 0 A
6 152 0 0 0 A
7 0 0 152 0 G
XX

DE ES_P300_1_c54
1 53 0 0 0 A
2 53 0 0 0 A
3 0 0 53 0 G
4 0 0 53 0 G
5 24 0 0 30 T
6 0 53 0 0 C
7 53 0 0 0 A
XX

DE ES_P300_2_c53
1 1 50 1 1 C
2 1 50 1 1 C
3 50 1 1 1 A
4 1 50 1 1 C
5 1 50 1 1 C
6 1 50 1 1 C
7 50 1 1 1 A
8 8 18 25 3 G
XX


==> ES_Smad1_k8.txt <==
DE ES_Smad1_0_c192
1 2 178 3 9 C
2 1 190 1 1 C
3 1 1 1 190 T
4 1 41 1 150 T
5 1 1 1 190 T
6 1 1 190 1 G
7 1 3 1 187 T
XX

DE ES_Smad1_1_c51
1 1 1 49 1 G
2 1 1 49 1 G
3 1 1 49 1 G
4 1 1 1 49 T
5 1 1 49 1 G
6 1 1 49 1 G
7 30 1 20 1 A
XX

DE ES_Smad1_2_c37
1 35 1 1 1 A
2 1 1 35 1 G
3 1 1 35 1 G
4 26 1 1 10 A
5 1 35 1 1 C
6 35 1 1 1 A
7 35 1 1 1 A
XX

DE ES_Smad1_3_c38
1 1 4 3 31 T
2 1 35 1 1 C
3 1 35 1 1 C
4 35 1 1 1 A
5 1 1 1 35 T
6 1 1 1 35 T
7 1 35 1 1 C
XX

DE ES_Smad1_4_c30
1 3 18 1 8 C
2 26 1 1 1 A
3 26 1 1 1 A
4 26 1 1 1 A
5 1 1 26 1 G
6 26 1 1 1 A
7 26 1 1 1 A
8 1 1 26 1 G
9 1 1 26 1 G
XX

DE ES_Smad1_5_c51
1 1 48 1 1 C
2 1 48 1 1 C
3 1 1 1 48 T
4 1 1 48 1 G
5 1 48 1 1 C
6 1 1 1 48 T
7 1 1 24 25 T
XX


==> ES_Sox2_k8.txt <==
DE ES_Sox2_0_c6483
1 3883 623 1668 309 A
2 6464 8 4 7 A
3 0 6482 0 0 C
4 6480 1 0 2 A
5 6462 6 12 3 A
6 3479 26 24 2954 A
7 1930 87 4362 104 G
8 1101 720 4470 192 G
XX

DE ES_Sox2_1_c1058
1 1056 1 1 1 A
2 1 1 1 1056 T
3 1 1 1056 1 G
4 1 1056 1 1 C
5 777 1 1 279 A
6 891 1 165 1 A
7 1056 1 1 1 A
XX

DE ES_Sox2_2_c467
1 2 2 2 461 T
2 2 2 461 2 G
3 461 2 2 2 A
4 461 2 2 2 A
5 2 2 2 461 T
6 254 2 210 2 A
7 2 2 461 2 G
XX


==> ES_STAT3_k9.txt <==
DE ES_STAT3_0_c1191
1 102 75 88 926 T
2 87 43 250 811 T
3 99 1028 44 20 C
4 3 1176 5 7 C
5 851 3 337 0 A
6 5 2 1182 3 G
7 15 18 1053 106 G
8 1026 100 24 41 A
9 1023 55 57 56 A
XX

DE ES_STAT3_1_c179
1 0 0 0 178 T
2 0 0 0 178 T
3 11 167 0 0 C
4 0 178 0 0 C
5 0 158 20 0 C
6 178 0 0 0 A
7 0 0 178 0 G
8 133 45 0 0 A
9 178 0 0 0 A
XX

DE ES_STAT3_2_c276
1 13 1 261 1 G
2 1 1 274 1 G
3 1 1 274 1 G
4 1 213 1 62 C
5 1 1 229 46 G
6 1 1 274 1 G
7 1 1 270 4 G
8 7 3 265 2 G
XX

DE ES_STAT3_3_c223
1 30 9 177 7 G
2 214 3 3 3 A
3 3 214 3 3 C
4 3 3 3 214 T
5 3 3 214 3 G
6 3 3 214 3 G
7 214 3 3 3 A
8 214 3 3 3 A
XX

DE ES_STAT3_4_c235
1 4 224 4 4 C
2 4 4 4 224 T
3 4 4 4 224 T
4 4 224 4 4 C
5 4 224 4 4 C
6 4 224 4 4 C
7 4 4 224 4 G
8 4 224 4 4 C
XX

DE ES_STAT3_5_c152
1 3 129 16 4 C
2 9 136 2 5 C
3 145 5 1 1 A
4 1 149 1 1 C
5 91 1 60 1 A
6 1 149 1 1 C
7 1 149 1 1 C
8 1 146 1 4 C
9 79 53 4 16 A
XX


==> ES_Suz12_k8.txt <==
DE ES_Suz12_0_c336
1 0 0 335 0 G
2 0 335 0 0 C
3 335 0 0 0 A
4 0 0 335 0 G
5 0 335 0 0 C
6 0 0 335 0 G
7 0 335 0 0 C
8 335 0 0 0 A
XX

DE ES_Suz12_1_c285
1 2 2 2 278 T
2 2 2 278 2 G
3 2 2 278 2 G
4 2 278 2 2 C
5 2 278 2 2 C
6 2 2 278 2 G
7 2 211 2 70 C
XX

DE ES_Suz12_2_c113
1 0 112 0 0 C
2 0 0 112 0 G
3 0 112 0 0 C
4 0 0 0 112 T
5 0 0 112 0 G
6 0 112 0 0 C
7 0 0 0 112 T
8 0 0 112 0 G
XX


==> ES_Tcfcp2l1_k9.txt <==
DE ES_Tcfcp2l1_0_c24719
1 14957 1502 6407 1854 A
2 15156 659 6075 2829 A
3 13 24639 33 34 C
4 912 31 4 23772 T
5 0 0 24718 0 G
6 0 0 24718 0 G
7 3311 6655 538 14215 T
8 1529 3495 1089 18606 T
XX

DE ES_Tcfcp2l1_1_c6466
1 12 6376 61 16 C
2 0 6465 0 0 C
3 0 0 6465 0 G
4 0 0 6465 0 G
5 978 2444 0 3043 T
6 11 18 14 6423 T
XX

DE ES_Tcfcp2l1_2_c9192
1 205 8525 253 209 C
2 134 8820 118 120 C
3 156 164 123 8749 T
4 125 144 8789 134 G
5 297 5049 296 3551 C
6 293 559 217 8124 T
XX

DE ES_Tcfcp2l1_3_c9379
1 7109 387 1342 541 A
2 3928 82 5269 99 G
3 8701 1 677 1 A
4 1 9376 1 1 C
5 1 8467 1 911 C
6 8076 22 363 919 A
7 124 99 9100 56 G
XX

DE ES_Tcfcp2l1_4_c9384
1 4236 522 4068 558 A
2 4069 466 3299 1550 A
3 50 9229 42 64 C
4 37 24 15 9309 T
5 1 1 9382 1 G
6 1 1 9382 1 G
7 7905 215 1181 84 A
8 5680 1624 1915 166 A
XX

DE ES_Tcfcp2l1_5_c3246
1 3005 88 121 32 A
2 2423 1 666 156 A
3 1 3243 1 1 C
4 1 1978 1 1266 C
5 108 1 3136 1 G
6 1 3243 1 1 C
7 3 3238 2 3 C
8 110 1833 42 1261 C
XX

DE ES_Tcfcp2l1_6_c2746
1 2 1 964 1779 T
2 19 2723 1 3 C
3 180 12 5 2549 T
4 11 24 2692 19 G
5 14 29 2560 143 G
6 60 2594 42 50 C
7 165 268 553 1760 T
8 253 991 1380 121 G
XX


==> ES_Zfx_k10.txt <==
DE ES_Zfx_0_c25985
1 1922 16290 3717 4057 C
2 4381 8200 5698 7707 C
3 8058 4464 11632 1832 G
4 119 105 25679 82 G
5 3 2 25976 4 G
6 2 25978 4 1 C
7 21 25885 17 62 C
8 503 582 1957 22944 T
XX

DE ES_Zfx_1_c8254
1 739 1207 5551 758 G
2 104 104 7992 54 G
3 20 12 8209 12 G
4 41 8186 17 11 C
5 40 8072 71 71 C
6 160 2838 5219 37 G
XX

DE ES_Zfx_2_c1555
1 243 2 398 913 T
2 262 15 1267 11 G
3 1 1 1 1553 T
4 1 1 1553 1 G
5 1 1 1553 1 G
6 1 1553 1 1 C
7 1 1553 1 1 C
8 23 24 12 1496 T
XX
