# Supplementary material for: High Resolution Genome Wide Binding Event Finding and Motif Discovery Reveals Transcription Factor Spatial Binding Constraints
Source: PLoS Comput Biol. 2012 Aug 9;8(8):e1002638. doi: 10.1371/journal.pcbi.1002638 (PMC3415389; doi:10.1371/journal.pcbi.1002638)
Supplement: Table S8 — All significant pairwise spatial binding constraints detected from ENCODE (5 cell types) ChIP-Seq data. (TXT) [file pcbi.1002638.s025.txt]

Table_S8
The pairs between replicates and between TF with same known motifs (e.g. Jun/Fos, Myc/Max, FOXA1/FOXA2, GATA1/GATA2, HNF4A/HNF4G, AP-2alpha/AP-2gamma) are not listed here.
TF1	TF2	Max_Count	Max_Distance	Max_-log10(p-value)	Count_Pos_significant	Cell
c-Jun:S	c-Myc:C	85	5	39.8	102	K562
c-Jun:S	c-Myc:S	76	12	42.1	116	K562
c-Jun:S	c-Myc:S-IFNa30	34	13	16.2	15	K562
c-Jun:S	c-Myc:S-IFNa6h	50	10	24.3	80	K562
c-Jun:S	c-Myc:S-IFNg6h	118	4	72.8	124	K562
c-Jun:S	CTCF:B	52	14	21.4	32	K562
c-Jun:S	CTCF:C	59	0	30.3	61	K562
c-Jun:S	CTCF:ST	46	7	25.8	56	K562
c-Jun:S	Egr-1:M	89	37	39.1	111	K562
c-Jun:S	ELF1:M	114	5	68.3	126	K562
c-Jun:S	GABP:M	90	0	46.6	115	K562
c-Jun:S	GATA1:S	36	17	27.3	87	K562
c-Jun:S	GATA2:M	68	13	29.8	95	K562
c-Jun:S	GATA2:S	65	16	51.5	140	K562
c-Jun:S	GATA2:W	61	17	40.7	118	K562
c-Jun:S	Max:S	26	7	11.5	10	K562
c-Jun:S	Max:M	240	3	152.9	131	K562
c-Jun:S	NF-E2:S	600	2	400	2	K562
c-Jun:S	NRSF:M	94	13	39.9	117	K562
c-Jun:S	PU.1:M	52	5	32.1	38	K562
c-Jun:S	SRF:M	34	11	24.1	42	K562
c-Jun:S	STAT1:S-IFNg6h	23	5	11.5	14	K562
c-Jun:S	USF1:M	105	4	78.5	111	K562
c-Jun:S	YY1:M-v1	85	7	36.6	87	K562
c-Jun:S	YY1:M-v2	78	13	28.2	95	K562
c-Jun:S-IFNa6h	c-Myc:S-IFNg6h	23	5	14.7	25	K562
c-Jun:S-IFNa6h	ELF1:M	21	6	11.1	2	K562
c-Jun:S-IFNa6h	GABP:M	21	6	14.3	9	K562
c-Jun:S-IFNa6h	GATA2:M	21	10	8.6	5	K562
c-Jun:S-IFNa6h	GATA2:S	27	21	23.5	52	K562
c-Jun:S-IFNa6h	Max:M	42	4	26.2	15	K562
c-Jun:S-IFNa6h	NF-E2:S	105	3	243.2	4	K562
c-Jun:S-IFNa6h	NRSF:M	29	22	19.3	12	K562
c-Jun:S-IFNa6h	PU.1:M	20	6	14.4	1	K562
c-Jun:S-IFNa6h	USF1:M	24	5	18.1	5	K562
c-Jun:S-IFNg30	c-Myc:C	34	28	17.7	26	K562
c-Jun:S-IFNg30	c-Myc:S	31	12	19.7	30	K562
c-Jun:S-IFNg30	c-Myc:S-IFNa6h	21	15	10.8	4	K562
c-Jun:S-IFNg30	c-Myc:S-IFNg6h	57	4	43.4	92	K562
c-Jun:S-IFNg30	Egr-1:M	45	37	27.9	39	K562
c-Jun:S-IFNg30	ELF1:M	64	5	49.2	20	K562
c-Jun:S-IFNg30	GABP:M	36	6	22.6	65	K562
c-Jun:S-IFNg30	GATA1:S	23	16	18.3	41	K562
c-Jun:S-IFNg30	GATA2:M	44	20	21.6	85	K562
c-Jun:S-IFNg30	GATA2:S	59	19	53.4	137	K562
c-Jun:S-IFNg30	GATA2:W	43	16	33.4	108	K562
c-Jun:S-IFNg30	Max:M	107	3	74.1	94	K562
c-Jun:S-IFNg30	NF-E2:S	368	2	400	2	K562
c-Jun:S-IFNg30	NRSF:M	50	10	29.8	105	K562
c-Jun:S-IFNg30	PU.1:M	40	5	29	6	K562
c-Jun:S-IFNg30	USF1:M	52	4	42	40	K562
c-Jun:S-IFNg30	YY1:M-v2	31	21	10	4	K562
c-Jun:S-IFNg6h	c-Myc:C	20	17	9.9	2	K562
c-Jun:S-IFNg6h	c-Myc:S-IFNg6h	33	24	24.6	57	K562
c-Jun:S-IFNg6h	Egr-1:M	21	12	9.5	3	K562
c-Jun:S-IFNg6h	ELF1:M	23	6	10.7	5	K562
c-Jun:S-IFNg6h	GABP:M	23	0	14.9	15	K562
c-Jun:S-IFNg6h	GATA2:M	28	12	12.1	28	K562
c-Jun:S-IFNg6h	GATA2:S	35	12	29.5	92	K562
c-Jun:S-IFNg6h	GATA2:W	28	16	21.5	48	K562
c-Jun:S-IFNg6h	Max:M	48	2	27.2	28	K562
c-Jun:S-IFNg6h	NF-E2:S	235	3	400	4	K562
c-Jun:S-IFNg6h	NRSF:M	40	22	29.8	48	K562
c-Jun:S-IFNg6h	USF1:M	25	5	16.4	11	K562
c-Myc:C	CTCF:B	93	7	34	73	K562
c-Myc:C	CTCF:C	110	1	51.6	90	K562
c-Myc:C	CTCF:ST	107	0	64.6	85	K562
c-Myc:C	Egr-1:M	255	2	132.6	77	K562
c-Myc:C	ELF1:M	114	16	31.1	96	K562
c-Myc:C	FOS:W	47	5	27.6	11	K562
c-Myc:C	FOSL1:M	72	5	41.2	44	K562
c-Myc:C	GABP:M	131	16	41.7	108	K562
c-Myc:C	GATA1:S	42	11	23.3	54	K562
c-Myc:C	GATA2:M	57	16	14.7	27	K562
c-Myc:C	GATA2:S	76	12	53.4	114	K562
c-Myc:C	GATA2:W	76	11	40.9	96	K562
c-Myc:C	JunB:W	87	4	30.4	94	K562
c-Myc:C	JunD:W	205	6	93.4	131	K562
c-Myc:C	NF-E2:S	22	7	14.8	1	K562
c-Myc:C	NRSF:M	156	0	51.1	104	K562
c-Myc:C	SRF:M	31	26	9.7	3	K562
c-Myc:C	STAT1:S-IFNg6h	31	21	10.4	1	K562
c-Myc:C	YY1:S	102	5	58.1	4	K562
c-Myc:C	YY1:M-v1	181	5	69	102	K562
c-Myc:C	YY1:M-v2	265	5	143.6	100	K562
c-Myc:S	CTCF:B	47	16	10.9	18	K562
c-Myc:S	CTCF:C	60	20	22.9	60	K562
c-Myc:S	CTCF:ST	51	30	23.2	30	K562
c-Myc:S	Egr-1:M	193	2	111.7	51	K562
c-Myc:S	ELF1:M	85	36	25.2	99	K562
c-Myc:S	FOS:W	32	5	17.6	19	K562
c-Myc:S	FOSL1:M	43	5	20.8	30	K562
c-Myc:S	GABP:M	92	14	29.3	106	K562
c-Myc:S	GATA1:S	33	25	19.4	47	K562
c-Myc:S	GATA2:M	49	16	15.1	14	K562
c-Myc:S	GATA2:S	52	12	37.8	85	K562
c-Myc:S	GATA2:W	58	11	33.7	77	K562
c-Myc:S	JunB:W	73	4	29.4	93	K562
c-Myc:S	JunD:W	149	6	72.4	123	K562
c-Myc:S	NRSF:M	105	6	32.6	90	K562
c-Myc:S	SRF:M	25	15	8.4	3	K562
c-Myc:S	STAT1:S-IFNg6h	25	12	9	2	K562
c-Myc:S	YY1:S	92	5	59.3	3	K562
c-Myc:S	YY1:M-v1	124	5	47	93	K562
c-Myc:S	YY1:M-v2	219	5	134.8	94	K562
c-Myc:S-IFNa30	Egr-1:M	94	3	55.5	3	K562
c-Myc:S-IFNa30	ELF1:M	43	22	12.2	1	K562
c-Myc:S-IFNa30	GABP:M	46	13	14	13	K562
c-Myc:S-IFNa30	GATA2:S	30	14	21.9	5	K562
c-Myc:S-IFNa30	GATA2:W	31	13	17.1	6	K562
c-Myc:S-IFNa30	JunB:W	35	2	12.3	8	K562
c-Myc:S-IFNa30	JunD:W	63	7	26.4	67	K562
c-Myc:S-IFNa30	NRSF:M	52	10	15.2	19	K562
c-Myc:S-IFNa30	YY1:S	47	3	29.5	2	K562
c-Myc:S-IFNa30	YY1:M-v1	52	3	15.9	6	K562
c-Myc:S-IFNa30	YY1:M-v2	100	3	59.5	5	K562
c-Myc:S-IFNa6h	CTCF:B	41	24	10.8	1	K562
c-Myc:S-IFNa6h	CTCF:C	41	25	12.2	9	K562
c-Myc:S-IFNa6h	CTCF:ST	34	10	11.6	5	K562
c-Myc:S-IFNa6h	Egr-1:M	124	2	62	14	K562
c-Myc:S-IFNa6h	ELF1:M	64	34	17.7	41	K562
c-Myc:S-IFNa6h	FOS:W	25	4	12.7	2	K562
c-Myc:S-IFNa6h	FOSL1:M	26	5	8.4	4	K562
c-Myc:S-IFNa6h	GABP:M	74	11	23.9	68	K562
c-Myc:S-IFNa6h	GATA1:S	30	13	18.9	19	K562
c-Myc:S-IFNa6h	GATA2:M	40	59	12.5	3	K562
c-Myc:S-IFNa6h	GATA2:S	38	13	25.9	66	K562
c-Myc:S-IFNa6h	GATA2:W	41	13	21.1	48	K562
c-Myc:S-IFNa6h	JunB:W	57	3	22.6	49	K562
c-Myc:S-IFNa6h	JunD:W	104	4	45.7	108	K562
c-Myc:S-IFNa6h	NRSF:M	77	12	21.4	66	K562
c-Myc:S-IFNa6h	STAT1:S-IFNg6h	26	15	11.9	3	K562
c-Myc:S-IFNa6h	YY1:S	64	4	37.1	1	K562
c-Myc:S-IFNa6h	YY1:M-v1	82	4	25.7	54	K562
c-Myc:S-IFNa6h	YY1:M-v2	163	4	98.4	27	K562
c-Myc:S-IFNg6h	CTCF:B	82	13	27	80	K562
c-Myc:S-IFNg6h	CTCF:C	91	0	36.9	102	K562
c-Myc:S-IFNg6h	CTCF:ST	106	1	66.2	100	K562
c-Myc:S-IFNg6h	Egr-1:M	289	2	172.7	64	K562
c-Myc:S-IFNg6h	ELF1:M	108	28	28.8	114	K562
c-Myc:S-IFNg6h	FOS:W	77	4	62.2	56	K562
c-Myc:S-IFNg6h	FOSL1:M	92	4	63.3	80	K562
c-Myc:S-IFNg6h	GABP:M	120	4	36.7	119	K562
c-Myc:S-IFNg6h	GATA1:S	52	12	34	85	K562
c-Myc:S-IFNg6h	GATA2:M	93	16	38.7	90	K562
c-Myc:S-IFNg6h	GATA2:S	87	13	64.2	149	K562
c-Myc:S-IFNg6h	GATA2:W	95	12	58.8	134	K562
c-Myc:S-IFNg6h	JunB:W	121	3	57.8	128	K562
c-Myc:S-IFNg6h	JunD:W	221	5	105	141	K562
c-Myc:S-IFNg6h	NF-E2:S	24	6	18.3	9	K562
c-Myc:S-IFNg6h	NRSF:M	153	6	50.5	118	K562
c-Myc:S-IFNg6h	PU.1:M	47	16	16.4	8	K562
c-Myc:S-IFNg6h	SRF:M	29	32	8.5	5	K562
c-Myc:S-IFNg6h	STAT1:S-IFNg6h	37	8	15.6	26	K562
c-Myc:S-IFNg6h	YY1:S	81	4	38.8	1	K562
c-Myc:S-IFNg6h	YY1:M-v1	141	4	43.6	100	K562
c-Myc:S-IFNg6h	YY1:M-v2	266	4	145.9	106	K562
CTCF:B	c-Myc:S-IFNg6h	82	13	27	80	K562
CTCF:B	Egr-1:M	74	7	15.6	20	K562
CTCF:B	ELF1:M	79	25	23.7	66	K562
CTCF:B	GABP:M	63	5	13.3	12	K562
CTCF:B	JunB:W	62	16	20.5	54	K562
CTCF:B	JunD:W	190	0	103.5	109	K562
CTCF:B	Max:M	211	3	89	133	K562
CTCF:B	NRSF:M	78	6	19.5	51	K562
CTCF:B	STAT1:S-IFNg6h	24	2	8.4	1	K562
CTCF:B	USF1:M	43	21	8.8	2	K562
CTCF:B	YY1:S	148	6	148.2	1	K562
CTCF:B	YY1:M-v1	228	6	150.2	98	K562
CTCF:B	YY1:M-v2	421	6	400	83	K562
CTCF:C	Egr-1:M	858	4	400	22	K562
CTCF:C	ELF1:M	84	42	29.5	108	K562
CTCF:C	GABP:M	66	18	17.4	53	K562
CTCF:C	JunB:W	61	14	21.4	77	K562
CTCF:C	JunD:W	220	0	140.7	112	K562
CTCF:C	Max:M	274	1	149.5	135	K562
CTCF:C	NRSF:M	100	1	37.7	71	K562
CTCF:C	PU.1:M	33	22	9.6	3	K562
CTCF:C	STAT1:S-IFNg6h	25	3	10.1	4	K562
CTCF:C	USF1:M	43	32	10	8	K562
CTCF:C	YY1:M-v1	182	5	107.6	103	K562
CTCF:C	YY1:M-v2	134	12	67.5	96	K562
CTCF:ST	Egr-1:M	928	3	400	9	K562
CTCF:ST	ELF1:M	74	26	32.3	101	K562
CTCF:ST	GABP:M	64	15	24	45	K562
CTCF:ST	JunB:W	51	9	21.8	68	K562
CTCF:ST	JunD:W	188	5	140.9	107	K562
CTCF:ST	Max:M	329	2	250.4	136	K562
CTCF:ST	NRSF:M	81	7	34.9	62	K562
CTCF:ST	PU.1:M	29	37	11	2	K562
CTCF:ST	STAT1:S-IFNg6h	24	2	12.4	6	K562
CTCF:ST	USF1:M	37	33	10.9	5	K562
CTCF:ST	YY1:S	43	7	24.5	2	K562
CTCF:ST	YY1:M-v1	168	11	117.5	95	K562
CTCF:ST	YY1:M-v2	283	7	283.8	93	K562
Egr-1:M	c-Jun:S-IFNa6h	20	10	9.9	4	K562
Egr-1:M	CTCF:ST	910	3	400	10	K562
Egr-1:M	ELF1:M	129	2	36.6	97	K562
Egr-1:M	FOS:W	130	37	123.5	29	K562
Egr-1:M	FOSL1:M	224	37	218.5	70	K562
Egr-1:M	GABP:M	128	5	33.6	113	K562
Egr-1:M	GATA1:S	30	22	10	2	K562
Egr-1:M	GATA2:S	55	15	27.6	80	K562
Egr-1:M	GATA2:W	52	19	17.2	31	K562
Egr-1:M	JunB:W	95	38	32.1	41	K562
Egr-1:M	JunD:W	198	36	77.2	129	K562
Egr-1:M	Max:S	142	4	125.4	2	K562
Egr-1:M	Max:M	567	3	400	121	K562
Egr-1:M	NRSF:M	130	12	27.7	89	K562
Egr-1:M	PU.1:M	73	2	37.9	4	K562
Egr-1:M	USF1:M	206	2	137.5	73	K562
Egr-1:M	YY1:M-v1	131	7	26.7	82	K562
Egr-1:M	YY1:M-v2	114	13	21.5	44	K562
ELF1:M	Egr-1:M	142	2	45.3	100	K562
ELF1:M	FOS:W	88	5	70.6	14	K562
ELF1:M	FOSL1:M	111	5	83	41	K562
ELF1:M	GABP:M	637	1	400	111	K562
ELF1:M	GATA1:S	30	30	10.5	6	K562
ELF1:M	GATA2:M	62	13	14.3	5	K562
ELF1:M	GATA2:S	53	30	24.3	73	K562
ELF1:M	GATA2:W	63	19	26	38	K562
ELF1:M	JunB:W	104	4	40.7	62	K562
ELF1:M	JunD:W	239	6	116.8	150	K562
ELF1:M	Max:M	192	13	48.3	145	K562
ELF1:M	NRSF:M	127	12	32.8	114	K562
ELF1:M	PU.1:M	6490	0	400	71	K562
ELF1:M	SRF:M	78	10	63.1	49	K562
ELF1:M	STAT1:S-IFNa30	93	4	170.1	3	K562
ELF1:M	STAT1:S-IFNg30	289	4	400	3	K562
ELF1:M	STAT1:S-IFNg6h	409	3	400	5	K562
ELF1:M	USF1:M	87	10	31.5	97	K562
ELF1:M	YY1:M-v1	125	2	34.1	121	K562
ELF1:M	YY1:M-v2	139	5	41.3	131	K562
FOS:W	ELF1:M	63	5	40.5	16	K562
FOS:W	GABP:M	35	31	15.6	42	K562
FOS:W	GATA1:S	21	12	11.2	2	K562
FOS:W	GATA2:M	37	21	12.6	13	K562
FOS:W	GATA2:S	40	20	27.7	73	K562
FOS:W	GATA2:W	33	21	16.7	21	K562
FOS:W	Max:M	238	3	221.5	101	K562
FOS:W	NF-E2:S	826	2	400	2	K562
FOS:W	NRSF:M	51	8	25.2	79	K562
FOS:W	PU.1:M	50	5	38.8	2	K562
FOS:W	USF1:M	83	4	76.7	30	K562
FOS:W	YY1:M-v1	34	7	14	7	K562
FOS:W	YY1:M-v2	40	13	15.8	23	K562
FOSL1:M	GABP:M	63	5	32.6	78	K562
FOSL1:M	GATA1:S	24	21	15	15	K562
FOSL1:M	GATA2:M	39	12	14.7	13	K562
FOSL1:M	GATA2:S	49	14	35.4	113	K562
FOSL1:M	GATA2:W	42	25	25.6	61	K562
FOSL1:M	Max:M	264	3	220.1	108	K562
FOSL1:M	NF-E2:S	653	2	400	2	K562
FOSL1:M	NRSF:M	73	11	35.1	99	K562
FOSL1:M	PU.1:M	56	5	44.1	2	K562
FOSL1:M	SRF:M	22	4	11.9	8	K562
FOSL1:M	USF1:M	85	4	66.7	62	K562
FOSL1:M	YY1:M-v1	49	7	17.9	36	K562
FOSL1:M	YY1:M-v2	57	7	22.8	46	K562
GABP:M	FOSL1:M	63	5	32.7	80	K562
GABP:M	GATA1:S	54	6	38.4	98	K562
GABP:M	GATA2:M	58	8	18.1	74	K562
GABP:M	GATA2:S	89	5	76.6	128	K562
GABP:M	GATA2:W	80	20	48.3	114	K562
GABP:M	JunB:W	89	17	33.7	99	K562
GABP:M	JunD:W	179	4	77.9	129	K562
GABP:M	Max:M	197	0	55.4	123	K562
GABP:M	NRSF:M	167	1	61.2	107	K562
GABP:M	PU.1:M	64	1	35.9	64	K562
GABP:M	SRF:M	43	15	22.2	47	K562
GABP:M	STAT1:S-IFNg6h	32	5	12	9	K562
GABP:M	USF1:M	92	7	36.6	101	K562
GABP:M	YY1:M-v1	151	6	47.9	112	K562
GABP:M	YY1:M-v2	124	3	34	102	K562
GATA1:S	GABP:M	57	15	42.2	98	K562
GATA1:S	JunB:W	44	16	28.4	78	K562
GATA1:S	JunD:W	66	15	40	110	K562
GATA1:S	Max:M	75	24	38.8	56	K562
GATA1:S	NRSF:M	81	1	65.3	92	K562
GATA1:S	PU.1:M	26	11	14.9	1	K562
GATA1:S	USF1:M	28	14	12.8	14	K562
GATA1:S	YY1:M-v2	35	17	13.8	6	K562
GATA2:M	Egr-1:M	49	56	9	1	K562
GATA2:M	JunB:W	94	16	41	122	K562
GATA2:M	JunD:W	184	20	78.3	157	K562
GATA2:M	Max:M	114	28	26.6	55	K562
GATA2:M	NRSF:M	112	5	50.3	95	K562
GATA2:M	PU.1:M	55	22	20.4	10	K562
GATA2:M	USF1:M	46	14	11.6	9	K562
GATA2:S	JunB:W	97	13	74.8	151	K562
GATA2:S	JunD:W	147	24	102.3	164	K562
GATA2:S	Max:M	113	11	56.1	139	K562
GATA2:S	NRSF:M	146	17	127	145	K562
GATA2:S	PU.1:M	56	18	36.8	51	K562
GATA2:S	STAT1:S-IFNg6h	22	56	15.6	3	K562
GATA2:S	USF1:M	43	26	20.9	62	K562
GATA2:S	YY1:M-v1	29	24	9	4	K562
GATA2:S	YY1:M-v2	50	16	18.3	40	K562
GATA2:W	c-Jun:S-IFNa6h	23	16	18.2	21	K562
GATA2:W	JunB:W	77	11	44.9	127	K562
GATA2:W	JunD:W	150	22	91.8	139	K562
GATA2:W	Max:M	121	24	50.1	128	K562
GATA2:W	NRSF:M	133	1	92.1	122	K562
GATA2:W	PU.1:M	50	11	28.5	24	K562
GATA2:W	STAT1:S-IFNg6h	22	55	12.2	2	K562
GATA2:W	USF1:M	51	24	24.2	41	K562
GATA2:W	YY1:M-v1	38	4	8.9	5	K562
GATA2:W	YY1:M-v2	55	9	16.6	34	K562
JunB:W	GATA2:W	75	18	42.9	128	K562
JunB:W	Max:M	216	2	97.4	149	K562
JunB:W	NF-E2:S	555	3	400	4	K562
JunB:W	NRSF:M	109	16	39.5	132	K562
JunB:W	PU.1:M	41	6	12.8	7	K562
JunB:W	SRF:M	27	15	11.4	4	K562
JunB:W	STAT1:S-IFNg6h	24	14	8.5	4	K562
JunB:W	USF1:M	89	3	44.3	86	K562
JunB:W	YY1:M-v1	87	5	28.4	58	K562
JunB:W	YY1:M-v2	84	6	21.7	78	K562
JunD:W	Max:S	43	34	15.2	34	K562
JunD:W	Max:M	464	4	216.4	166	K562
JunD:W	NF-E2:S	937	1	400	4	K562
JunD:W	NRSF:M	230	3	95.5	140	K562
JunD:W	PU.1:M	112	6	53.8	136	K562
JunD:W	SRF:M	43	0	20.1	48	K562
JunD:W	STAT1:S-IFNg6h	42	12	19	49	K562
JunD:W	USF1:M	170	5	90.3	124	K562
JunD:W	YY1:M-v1	185	3	71.5	106	K562
JunD:W	YY1:M-v2	214	12	82.3	138	K562
Max:S	JunD:W	50	34	21.2	33	K562
Max:S	NF-E2:S	23	4	31.1	12	K562
Max:S	NRSF:M	39	9	10.2	2	K562
Max:S	YY1:S	37	2	22.7	1	K562
Max:S	YY1:M-v1	39	2	10.5	2	K562
Max:S	YY1:M-v2	64	2	33.5	1	K562
Max:M	NF-E2:S	72	5	71	8	K562
Max:M	NRSF:M	248	1	72.2	125	K562
Max:M	PU.1:M	74	35	17.7	49	K562
Max:M	SRF:M	43	9	12.3	8	K562
Max:M	STAT1:S-IFNg6h	39	10	10	2	K562
Max:M	YY1:S	145	3	78	7	K562
Max:M	YY1:M-v1	303	3	114.3	118	K562
Max:M	YY1:M-v2	575	3	400	121	K562
NF-E2:S	Max:M	82	5	86.5	7	K562
NF-E2:S	PU.1:M	20	37	18.1	1	K562
NF-E2:S	USF1:M	36	7	36.4	7	K562
NF-E2:S	YY1:M-v2	21	11	11.1	2	K562
NRSF:M	PU.1:M	51	19	14.8	39	K562
NRSF:M	SRF:M	32	17	8.5	2	K562
NRSF:M	STAT1:S-IFNg6h	31	2	8.3	2	K562
NRSF:M	USF1:M	78	2	18.8	73	K562
NRSF:M	YY1:M-v1	146	10	38.2	97	K562
NRSF:M	YY1:M-v2	164	3	49.1	94	K562
PU.1:M	c-Jun:S-IFNg6h	31	6	24.9	2	K562
PU.1:M	CTCF:B	36	34	11.7	1	K562
PU.1:M	NRSF:M	52	19	15.5	35	K562
PU.1:M	SRF:M	29	10	23.9	3	K562
PU.1:M	USF1:M	43	34	19.5	8	K562
PU.1:M	YY1:M-v2	50	33	13.9	10	K562
SRF:M	PU.1:M	24	10	16.2	1	K562
SRF:M	STAT1:S-IFNa30	29	33	57.8	1	K562
SRF:M	STAT1:S-IFNg30	64	33	121.7	4	K562
SRF:M	STAT1:S-IFNg6h	38	34	43	3	K562
SRF:M	USF1:M	33	0	18.3	20	K562
SRF:M	YY1:M-v1	37	7	13.3	16	K562
SRF:M	YY1:M-v2	56	28	31.2	11	K562
STAT1:S-IFNa30	SRF:M	33	33	70.3	1	K562
STAT1:S-IFNg30	JunD:W	21	11	8.7	1	K562
STAT1:S-IFNg30	YY1:M-v2	22	61	11.1	1	K562
USF1:M	YY1:M-v1	82	5	23.9	66	K562
USF1:M	YY1:M-v2	122	5	54.2	59	K562
YY1:S	SRF:M	21	47	9.2	1	K562
YY1:M-v2	c-Jun:S-IFNg6h	22	5	8.2	1	K562
YY1:M-v2	GATA2:M	57	5	8.6	1	K562
c-Jun:S	c-Myc:S	21	6	8.7	1	GM12878
c-Jun:S	EBF1:M	49	23	24.7	82	GM12878
c-Jun:S	EBF:M	51	7	26.8	80	GM12878
c-Jun:S	MEF2A:M	69	12	60.5	119	GM12878
c-Jun:S	MEF2C:M	31	13	23.9	61	GM12878
c-Jun:S	NFKB:S	49	6	40	114	GM12878
c-Jun:S	NFKB:S-TNFa	47	14	38.7	89	GM12878
c-Jun:S	PAX5:M-C20	149	3	177	46	GM12878
c-Jun:S	POU2F2:M	78	15	64.9	89	GM12878
c-Jun:S	PU.1:M	63	5	49.4	61	GM12878
c-Jun:S	SRF:M-v1	34	1	33.1	56	GM12878
c-Jun:S	TCF12:M	41	6	22.5	59	GM12878
c-Myc:C	Egr-1:M-2x	133	2	188.4	2	GM12878
c-Myc:C	Egr-1:M-v1	113	2	56.2	2	GM12878
c-Myc:C	PAX5:M-C20	686	2	400	7	GM12878
c-Myc:C	POU2F2:M	60	7	8.4	1	GM12878
c-Myc:S	EBF1:M	55	21	14.3	24	GM12878
c-Myc:S	EBF:M	59	21	16.7	29	GM12878
c-Myc:S	Egr-1:M-v1	38	3	11.4	1	GM12878
c-Myc:S	ELF1:M	44	25	8.1	1	GM12878
c-Myc:S	NFKB:S	36	14	12.1	4	GM12878
c-Myc:S	PAX5:M-C20	290	3	282	44	GM12878
c-Myc:S	POU2F2:M	89	5	41.2	53	GM12878
c-Myc:S	TCF12:M	55	10	14.9	37	GM12878
CTCF:B	EBF1:M	107	2	55.6	96	GM12878
CTCF:B	EBF:M	114	2	61.1	101	GM12878
CTCF:B	Egr-1:M-v1	367	5	400	2	GM12878
CTCF:B	ELF1:M	215	1	162.1	108	GM12878
CTCF:B	MEF2A:M	48	12	27.4	69	GM12878
CTCF:B	PAX5:M-C20	167	11	118.6	106	GM12878
CTCF:B	POU2F2:M	180	2	137.3	102	GM12878
CTCF:B	PU.1:M	40	14	9.1	1	GM12878
CTCF:B	SRF:M-v1	36	5	15.9	25	GM12878
CTCF:B	TCF12:M	475	3	400	99	GM12878
CTCF:B	ZEB1:M	322	5	400	17	GM12878
CTCF:C	EBF1:M	143	1	64.2	108	GM12878
CTCF:C	EBF:M	160	1	77.6	108	GM12878
CTCF:C	Egr-1:M-v1	482	4	400	2	GM12878
CTCF:C	ELF1:M	288	0	191.1	104	GM12878
CTCF:C	MEF2A:M	62	4	29.5	64	GM12878
CTCF:C	PAX5:M-C20	222	10	134.2	104	GM12878
CTCF:C	POU2F2:M	220	2	135.2	97	GM12878
CTCF:C	PU.1:M	56	32	12	18	GM12878
CTCF:C	SRF:M-v1	51	4	20.6	34	GM12878
CTCF:C	TCF12:M	110	1	38.7	109	GM12878
CTCF:C	YY1:S	24	7	23.5	2	GM12878
CTCF:C	ZEB1:M	72	0	19.1	36	GM12878
CTCF:ST	EBF1:M	134	1	76.1	99	GM12878
CTCF:ST	EBF:M	136	1	76.5	102	GM12878
CTCF:ST	Egr-1:M-v1	426	4	400	3	GM12878
CTCF:ST	ELF1:M	306	0	251.3	102	GM12878
CTCF:ST	MEF2A:M	45	11	22.8	69	GM12878
CTCF:ST	PAX5:M-C20	182	7	121.2	105	GM12878
CTCF:ST	POU2F2:M	193	10	139	97	GM12878
CTCF:ST	PU.1:M	45	16	11.3	7	GM12878
CTCF:ST	SRF:M-v1	49	0	25.5	30	GM12878
CTCF:ST	TCF12:M	636	2	400	93	GM12878
CTCF:ST	ZEB1:M	462	4	400	9	GM12878
EBF1:M	CTCF:ST	131	1	73.4	101	GM12878
EBF1:M	Egr-1:M-v1	203	0	102.5	51	GM12878
EBF1:M	ELF1:M	160	10	31.2	121	GM12878
EBF1:M	ETS1:M	55	5	12.2	17	GM12878
EBF1:M	JunD:S	23	2	9.1	11	GM12878
EBF1:M	Max:S	35	14	10	3	GM12878
EBF1:M	MEF2A:M	123	16	42.9	152	GM12878
EBF1:M	MEF2C:M	52	10	17.3	59	GM12878
EBF1:M	NFKB:S	336	4	271.9	139	GM12878
EBF1:M	NFKB:S-TNFa	237	4	247.8	77	GM12878
EBF1:M	PAX5:M-C20	268	7	100.6	169	GM12878
EBF1:M	POU2F2:M	248	10	84.9	155	GM12878
EBF1:M	PU.1:M	244	5	113.5	164	GM12878
EBF1:M	SRF:M-v1	82	8	26.2	70	GM12878
EBF1:M	TCF12:M	257	16	92.9	163	GM12878
EBF1:M	ZEB1:M	92	43	12.4	16	GM12878
EBF:M	Egr-1:M-v1	109	1	27.7	61	GM12878
EBF:M	ELF1:M	175	8	37.7	121	GM12878
EBF:M	ETS1:M	56	5	12.1	22	GM12878
EBF:M	Max:S	36	12	10.2	4	GM12878
EBF:M	MEF2A:M	130	2	47.8	153	GM12878
EBF:M	MEF2C:M	52	23	17.3	65	GM12878
EBF:M	NFKB:S	295	4	219.3	144	GM12878
EBF:M	NFKB:S-TNFa	222	4	225	99	GM12878
EBF:M	PAX5:M-C20	278	0	106.6	164	GM12878
EBF:M	POU2F2:M	254	10	87.5	157	GM12878
EBF:M	PU.1:M	191	5	69.3	164	GM12878
EBF:M	SRF:M-v1	87	2	29.5	71	GM12878
EBF:M	TCF12:M	309	1	130.9	161	GM12878
EBF:M	ZEB1:M	137	3	36.7	29	GM12878
Egr-1:M-2x	PAX5:M-C20	97	0	103.2	3	GM12878
Egr-1:M-v1	ELF1:M	162	4	51.5	85	GM12878
Egr-1:M-v1	ETS1:M	93	2	48.1	24	GM12878
Egr-1:M-v1	GABP:M:HeLa-S3	49	9	24.2	5	GM12878
Egr-1:M-v1	Max:S	23	0	8.5	2	GM12878
Egr-1:M-v1	MEF2A:M	62	10	23.1	82	GM12878
Egr-1:M-v1	MEF2C:M	29	38	9.9	9	GM12878
Egr-1:M-v1	NFKB:S	47	9	13.7	2	GM12878
Egr-1:M-v1	NFKB:S-TNFa	22	9	9.9	1	GM12878
Egr-1:M-v1	PAX5:M-C20	212	6	103.9	87	GM12878
Egr-1:M-v1	POU2F2:M	90	13	15.4	44	GM12878
Egr-1:M-v1	PU.1:M	117	2	54.7	36	GM12878
Egr-1:M-v1	SRF:M-v1	75	4	30.7	58	GM12878
Egr-1:M-v1	TCF12:M	161	3	62.1	70	GM12878
Egr-1:M-v1	USF1:M	61	2	46	1	GM12878
Egr-1:M-v1	ZEB1:M	116	1	37.4	4	GM12878
ELF1:M	Egr-1:M-v1	142	4	38.1	86	GM12878
ELF1:M	ETS1:M	2648	2	400	54	GM12878
ELF1:M	GABP:M:HeLa-S3	600	3	400	60	GM12878
ELF1:M	MEF2A:M	86	15	27.6	81	GM12878
ELF1:M	NFKB:S	64	3	13.5	7	GM12878
ELF1:M	NFKB:S-TNFa	35	4	16	1	GM12878
ELF1:M	PAX5:M-C20	266	6	96.3	134	GM12878
ELF1:M	POU2F2:M	197	8	50.8	120	GM12878
ELF1:M	PU.1:M	4508	2	400	77	GM12878
ELF1:M	SRF:M-v1	123	5	55	86	GM12878
ELF1:M	TCF12:M	275	2	103.9	135	GM12878
ELF1:M	USF1:M	34	9	8.2	1	GM12878
ELF1:M	ZEB1:M	193	4	62.9	70	GM12878
ETS1:M	c-Jun:S	21	5	21.7	1	GM12878
ETS1:M	ELF1:M	2635	2	400	60	GM12878
ETS1:M	Max:S	34	34	26.4	1	GM12878
ETS1:M	MEF2A:M	58	8	31.2	85	GM12878
ETS1:M	MEF2C:M	27	14	12.7	9	GM12878
ETS1:M	NFKB:S	35	9	12	10	GM12878
ETS1:M	NFKB:S-TNFa	21	2	13.1	1	GM12878
ETS1:M	PAX5:M-C20	90	10	34.3	91	GM12878
ETS1:M	POU2F2:M	74	15	23.1	72	GM12878
ETS1:M	PU.1:M	3272	0	400	8	GM12878
ETS1:M	SRF:M-v1	66	17	37.6	76	GM12878
ETS1:M	TCF12:M	73	16	22.7	70	GM12878
ETS1:M	USF1:M	45	33	37.4	2	GM12878
ETS1:M	ZEB1:M	49	14	10.3	2	GM12878
GABP:M:HeLa-S3	PAX5:M-C20	53	3	19.8	26	GM12878
GABP:M:HeLa-S3	PU.1:M	974	1	400	5	GM12878
GABP:M:HeLa-S3	SRF:M-v1	43	6	26.3	48	GM12878
GABP:M:HeLa-S3	TCF12:M	46	2	14.8	1	GM12878
JunD:S	EBF:M	24	8	10.2	15	GM12878
JunD:S	MEF2A:M	43	13	39.2	96	GM12878
JunD:S	MEF2C:M	24	14	21	37	GM12878
JunD:S	NFKB:S	32	20	29.2	73	GM12878
JunD:S	NFKB:S-TNFa	23	12	17.7	30	GM12878
JunD:S	PAX5:M-C20	63	4	68.5	8	GM12878
JunD:S	POU2F2:M	38	16	29.5	44	GM12878
JunD:S	PU.1:M	23	20	12.5	6	GM12878
JunD:S	SRF:M-v1	20	9	18.2	28	GM12878
JunD:S	TCF12:M	25	12	13.9	12	GM12878
Max:S	c-Jun:S	26	3	19.1	1	GM12878
Max:S	PAX5:M-C20	241	0	293.2	10	GM12878
Max:S	POU2F2:M	37	17	13	13	GM12878
Max:S	TCF12:M	33	44	9.6	2	GM12878
MEF2A:M	NFKB:S	102	11	63.2	155	GM12878
MEF2A:M	NFKB:S-TNFa	52	11	31.9	108	GM12878
MEF2A:M	PAX5:M-C20	139	13	63.5	164	GM12878
MEF2A:M	POU2F2:M	183	1	101.6	161	GM12878
MEF2A:M	PU.1:M	125	8	66.6	158	GM12878
MEF2A:M	SRF:M-v1	90	0	60.4	115	GM12878
MEF2A:M	TCF12:M	149	7	72.7	160	GM12878
MEF2A:M	ZEB1:M	50	2	10.7	5	GM12878
MEF2C:M	NFKB:S	50	11	33.2	96	GM12878
MEF2C:M	NFKB:S-TNFa	25	14	13.5	32	GM12878
MEF2C:M	PAX5:M-C20	53	7	21.4	73	GM12878
MEF2C:M	POU2F2:M	65	12	31.9	95	GM12878
MEF2C:M	PU.1:M	37	8	12.8	34	GM12878
MEF2C:M	SRF:M-v1	44	0	29.1	70	GM12878
MEF2C:M	TCF12:M	58	6	25.9	82	GM12878
NFKB:S	MEF2C:M	50	18	33.1	98	GM12878
NFKB:S	PAX5:M-C20	99	19	33.1	147	GM12878
NFKB:S	POU2F2:M	115	1	46.1	149	GM12878
NFKB:S	PU.1:M	122	2	67.1	138	GM12878
NFKB:S	SRF:M-v1	47	26	20	66	GM12878
NFKB:S	TCF12:M	123	8	53.2	151	GM12878
NFKB:S-TNFa	PAX5:M-C20	42	35	15.4	60	GM12878
NFKB:S-TNFa	POU2F2:M	50	15	21.9	84	GM12878
NFKB:S-TNFa	PU.1:M	98	2	81.7	47	GM12878
NFKB:S-TNFa	SRF:M-v1	20	9	8.3	3	GM12878
NFKB:S-TNFa	TCF12:M	54	8	26.4	79	GM12878
NRSF:M	PAX5:M-C20	26	4	8.8	2	GM12878
NRSF:M	TCF12:M	33	5	16.9	1	GM12878
PAX5:M-C20	NRSF:M	28	4	10.8	2	GM12878
PAX5:M-C20	POU2F2:M	339	4	158.9	166	GM12878
PAX5:M-C20	PU.1:M	164	14	56.9	157	GM12878
PAX5:M-C20	SRF:M-v1	130	11	65.5	101	GM12878
PAX5:M-C20	TCF12:M	279	4	110.7	168	GM12878
PAX5:M-C20	USF1:M	549	1	400	5	GM12878
PAX5:M-C20	ZEB1:M	122	19	25.2	84	GM12878
POU2F2:M	PAX5:M-C20	335	4	155.5	166	GM12878
POU2F2:M	PU.1:M	158	17	52.3	164	GM12878
POU2F2:M	SRF:M-v1	102	20	41.2	94	GM12878
POU2F2:M	TCF12:M	278	10	111.7	153	GM12878
POU2F2:M	ZEB1:M	122	0	26.7	62	GM12878
PU.1:M	c-Myc:S	40	26	9.7	3	GM12878
PU.1:M	POU2F2:M	161	17	54.5	165	GM12878
PU.1:M	SRF:M-2x	25	47	17.6	1	GM12878
PU.1:M	SRF:M-v1	102	7	60.3	92	GM12878
PU.1:M	TCF12:M	139	25	40.8	152	GM12878
SRF:M-2x	PU.1:M	24	47	16	1	GM12878
SRF:M-v1	TCF12:M	95	7	35	90	GM12878
SRF:M-v1	ZEB1:M	55	8	12.7	6	GM12878
TCF12:M	SRF:M-v1	96	1	35.8	88	GM12878
TCF12:M	ZEB1:M	5405	2	400	26	GM12878
YY1:S	CTCF:B	20	8	22.5	1	GM12878
BHLHE40:M	c-Myc:C	439	1	400	3	HepG2
BHLHE40:M	FOSL2:M	23	20	12.6	5	HepG2
BHLHE40:M	FOXA1:M-SC-101058	21	8	9.7	2	HepG2
BHLHE40:M	HNF4A:M	20	12	9.1	1	HepG2
BHLHE40:M	JunD:M	23	10	11.7	9	HepG2
BHLHE40:M	RXRA:M	27	4	20.8	3	HepG2
BHLHE40:M	USF1:M	846	0	400	4	HepG2
CEBPB:S-forskolin	c-Myc:C	118	0	47.9	106	HepG2
CEBPB:S-forskolin	CTCF:B	59	18	30	83	HepG2
CEBPB:S-forskolin	CTCF:C	69	7	40.4	87	HepG2
CEBPB:S-forskolin	CTCF:M	68	11	36.6	86	HepG2
CEBPB:S-forskolin	CTCF:ST	67	8	27.1	78	HepG2
CEBPB:S-forskolin	ELF1:M	102	14	36.4	128	HepG2
CEBPB:S-forskolin	ERRA:S-forskolin	38	6	25.7	1	HepG2
CEBPB:S-forskolin	FOSL2:M	146	11	81.9	124	HepG2
CEBPB:S-forskolin	FOXA1:M-SC-101058	419	3	400	179	HepG2
CEBPB:S-forskolin	FOXA1:M-SC-6553	406	2	400	179	HepG2
CEBPB:S-forskolin	FOXA2:M	443	2	400	184	HepG2
CEBPB:S-forskolin	GABP:M	31	6	8.7	1	HepG2
CEBPB:S-forskolin	HNF4A:M	176	3	112.4	167	HepG2
CEBPB:S-forskolin	HNF4A:S-forskolin	132	3	82.1	155	HepG2
CEBPB:S-forskolin	HNF4G:M	130	13	79.6	154	HepG2
CEBPB:S-forskolin	HSF1:S-forskolin	41	2	28.6	52	HepG2
CEBPB:S-forskolin	JunD:M	163	3	89.9	130	HepG2
CEBPB:S-forskolin	RXRA:M	125	26	87.2	143	HepG2
CEBPB:S-forskolin	SRF:M	52	7	24.8	57	HepG2
CEBPB:S-forskolin	USF1:M	61	11	23.4	67	HepG2
c-Myc:C	CEBPB:S-forskolin	118	0	48	112	HepG2
c-Myc:C	CTCF:B	120	1	84.3	106	HepG2
c-Myc:C	CTCF:C	142	0	110.6	112	HepG2
c-Myc:C	CTCF:M	152	4	112.9	103	HepG2
c-Myc:C	CTCF:ST	168	1	107.9	97	HepG2
c-Myc:C	ELF1:M	126	19	35.4	120	HepG2
c-Myc:C	FOSL2:M	154	5	68.4	120	HepG2
c-Myc:C	FOXA1:M-SC-101058	127	5	49.7	130	HepG2
c-Myc:C	FOXA1:M-SC-6553	123	6	53.1	120	HepG2
c-Myc:C	FOXA2:M	157	6	68.7	130	HepG2
c-Myc:C	GABP:M	49	15	14.1	14	HepG2
c-Myc:C	HNF4A:M	153	7	72.1	146	HepG2
c-Myc:C	HNF4A:S-forskolin	147	7	81.8	132	HepG2
c-Myc:C	HNF4G:M	138	7	72.9	121	HepG2
c-Myc:C	JunD:M	181	6	79.3	118	HepG2
c-Myc:C	RXRA:M	120	5	69	123	HepG2
c-Myc:C	SRF:M	52	20	17.1	38	HepG2
CTCF:B	c-Myc:C	114	1	77.5	105	HepG2
CTCF:B	ELF1:M	76	30	39.9	124	HepG2
CTCF:B	FOSL2:M	78	12	44.9	82	HepG2
CTCF:B	FOXA1:M-SC-101058	53	24	20.8	91	HepG2
CTCF:B	FOXA1:M-SC-6553	56	23	24	78	HepG2
CTCF:B	FOXA2:M	93	23	53.6	139	HepG2
CTCF:B	HNF4A:M	48	6	19.1	39	HepG2
CTCF:B	HNF4A:S-forskolin	45	19	21.4	68	HepG2
CTCF:B	HNF4G:M	34	6	11.3	2	HepG2
CTCF:B	JunD:M	63	12	28.8	70	HepG2
CTCF:B	RXRA:M	28	3	9.1	6	HepG2
CTCF:B	SRF:M	32	25	17.9	24	HepG2
CTCF:B	USF1:M	33	7	11.2	14	HepG2
CTCF:C	ELF1:M	85	23	48.7	128	HepG2
CTCF:C	FOSL2:M	81	4	47.4	81	HepG2
CTCF:C	FOXA1:M-SC-101058	58	41	25.9	88	HepG2
CTCF:C	FOXA1:M-SC-6553	58	40	27	82	HepG2
CTCF:C	FOXA2:M	102	5	64.5	138	HepG2
CTCF:C	HNF4A:M	50	32	21.1	54	HepG2
CTCF:C	HNF4A:S-forskolin	49	18	25.4	72	HepG2
CTCF:C	HNF4G:M	34	36	11.6	8	HepG2
CTCF:C	JunD:M	71	2	35.9	79	HepG2
CTCF:C	RXRA:M	35	4	15.8	8	HepG2
CTCF:C	SRF:M	33	24	18.4	36	HepG2
CTCF:C	USF1:M	41	21	18.5	17	HepG2
CTCF:M	ELF1:M	93	19	51.8	131	HepG2
CTCF:M	FOSL2:M	85	7	47.7	83	HepG2
CTCF:M	FOXA1:M-SC-101058	63	62	28.5	94	HepG2
CTCF:M	FOXA1:M-SC-6553	60	18	28.2	87	HepG2
CTCF:M	FOXA2:M	102	11	63	127	HepG2
CTCF:M	HNF4A:M	54	11	22.8	79	HepG2
CTCF:M	HNF4A:S-forskolin	49	14	23.4	77	HepG2
CTCF:M	HNF4G:M	36	11	12	8	HepG2
CTCF:M	JunD:M	75	3	35.3	81	HepG2
CTCF:M	RXRA:M	38	2	17.5	20	HepG2
CTCF:M	SRF:M	39	13	22.8	40	HepG2
CTCF:M	USF1:M	40	17	14.9	22	HepG2
CTCF:ST	ELF1:M	88	22	35.2	111	HepG2
CTCF:ST	FOSL2:M	87	1	37.8	72	HepG2
CTCF:ST	FOXA1:M-SC-101058	57	26	16.7	63	HepG2
CTCF:ST	FOXA1:M-SC-6553	58	25	19.6	58	HepG2
CTCF:ST	FOXA2:M	93	3	41.8	123	HepG2
CTCF:ST	HNF4A:M	52	26	14	30	HepG2
CTCF:ST	HNF4A:S-forskolin	50	13	17.6	50	HepG2
CTCF:ST	HNF4G:M	37	35	8.2	1	HepG2
CTCF:ST	JunD:M	80	19	29.8	66	HepG2
CTCF:ST	RXRA:M	34	15	9	1	HepG2
CTCF:ST	SRF:M	31	17	11.3	21	HepG2
CTCF:ST	USF1:M	39	8	10.1	9	HepG2
ELF1:M	CTCF:ST	83	29	31.1	110	HepG2
ELF1:M	FOSL2:M	131	5	50.9	139	HepG2
ELF1:M	FOXA1:M-SC-101058	193	15	110.3	152	HepG2
ELF1:M	FOXA1:M-SC-6553	186	4	113.3	140	HepG2
ELF1:M	FOXA2:M	203	4	111.6	151	HepG2
ELF1:M	GABP:M	2299	2	400	64	HepG2
ELF1:M	HNF4A:M	193	0	113.9	162	HepG2
ELF1:M	HNF4A:S-forskolin	143	0	80.4	123	HepG2
ELF1:M	HNF4G:M	171	0	107.7	132	HepG2
ELF1:M	HSF1:S-forskolin	28	1	10.9	2	HepG2
ELF1:M	JunD:M	167	7	69.8	140	HepG2
ELF1:M	RXRA:M	115	3	65.8	124	HepG2
ELF1:M	SRF:M	79	6	41.3	77	HepG2
ELF1:M	USF1:M	73	12	24.4	61	HepG2
ERRA:S-forskolin	FOXA1:M-SC-101058	22	3	8.3	1	HepG2
ERRA:S-forskolin	FOXA1:M-SC-6553	21	2	9	1	HepG2
ERRA:S-forskolin	FOXA2:M	26	2	11.8	1	HepG2
ERRA:S-forskolin	HNF4A:M	146	3	192.4	29	HepG2
ERRA:S-forskolin	HNF4A:S-forskolin	36	4	24.4	37	HepG2
ERRA:S-forskolin	HNF4G:M	37	9	27.4	9	HepG2
ERRA:S-forskolin	JunD:M	26	10	9.3	1	HepG2
ERRA:S-forskolin	RXRA:M	1229	0	400	2	HepG2
ERRA:S-forskolin	USF1:M	77	5	88.9	1	HepG2
FOSL2:M	FOXA1:M-SC-101058	314	4	237.5	178	HepG2
FOSL2:M	FOXA1:M-SC-6553	302	3	237.3	181	HepG2
FOSL2:M	FOXA2:M	311	3	227.9	174	HepG2
FOSL2:M	GABP:M	52	19	23.1	59	HepG2
FOSL2:M	HNF4A:M	189	1	114.7	163	HepG2
FOSL2:M	HNF4A:S-forskolin	132	20	77.8	137	HepG2
FOSL2:M	HNF4G:M	135	6	78.7	138	HepG2
FOSL2:M	HSF1:S-forskolin	25	2	9.8	6	HepG2
FOSL2:M	RXRA:M	133	9	86.5	161	HepG2
FOSL2:M	SRF:M	57	0	24.8	69	HepG2
FOSL2:M	USF1:M	156	6	109.4	90	HepG2
FOXA1:M-SC-101058	FOSL2:M	318	4	242.3	178	HepG2
FOXA1:M-SC-101058	HNF4A:M	341	5	267.2	200	HepG2
FOXA1:M-SC-101058	HNF4A:S-forskolin	208	5	155.7	190	HepG2
FOXA1:M-SC-101058	HNF4G:M	281	5	231.5	193	HepG2
FOXA1:M-SC-101058	HSF1:S-forskolin	25	18	10.3	4	HepG2
FOXA1:M-SC-101058	JunD:M	351	4	273.1	182	HepG2
FOXA1:M-SC-101058	RXRA:M	332	3	400	196	HepG2
FOXA1:M-SC-101058	SRF:M	81	1	51.2	70	HepG2
FOXA1:M-SC-101058	USF1:M	82	12	36.4	82	HepG2
FOXA1:M-SC-6553	BHLHE40:M	20	7	9.6	1	HepG2
FOXA1:M-SC-6553	HNF4A:M	353	4	285.8	200	HepG2
FOXA1:M-SC-6553	HNF4A:S-forskolin	195	4	145.3	184	HepG2
FOXA1:M-SC-6553	HNF4G:M	287	4	242	192	HepG2
FOXA1:M-SC-6553	JunD:M	297	3	226.5	175	HepG2
FOXA1:M-SC-6553	RXRA:M	299	2	280.2	197	HepG2
FOXA1:M-SC-6553	SRF:M	72	2	45.1	59	HepG2
FOXA1:M-SC-6553	USF1:M	74	13	32.7	67	HepG2
FOXA2:M	BHLHE40:M	22	7	10.8	1	HepG2
FOXA2:M	GABP:M	37	2	14	5	HepG2
FOXA2:M	HNF4A:M	374	4	289.1	198	HepG2
FOXA2:M	HNF4A:S-forskolin	223	4	161.8	184	HepG2
FOXA2:M	HNF4G:M	316	4	256.5	189	HepG2
FOXA2:M	JunD:M	332	3	244	166	HepG2
FOXA2:M	RXRA:M	294	2	259.5	194	HepG2
FOXA2:M	SRF:M	93	2	60.4	80	HepG2
FOXA2:M	USF1:M	80	12	33	69	HepG2
GABP:M	FOXA2:M	34	2	11.5	5	HepG2
GABP:M	HNF4A:M	34	30	12.2	5	HepG2
GABP:M	HNF4G:M	29	6	10.1	1	HepG2
GABP:M	JunD:M	51	5	17.6	33	HepG2
GABP:M	SRF:M	34	12	16.4	30	HepG2
GABP:M	USF1:M	32	14	11.8	6	HepG2
HNF4A:M	GABP:M	30	30	8.7	6	HepG2
HNF4A:M	HSF1:S-forskolin	26	3	11.5	8	HepG2
HNF4A:M	JunD:M	219	11	136.9	163	HepG2
HNF4A:M	RXRA:M	2016	3	400	187	HepG2
HNF4A:M	SRF:M	57	9	28.5	83	HepG2
HNF4A:M	USF1:M	85	8	40.7	107	HepG2
HNF4A:S-forskolin	HSF1:S-forskolin	26	5	13.8	10	HepG2
HNF4A:S-forskolin	JunD:M	148	10	86.1	140	HepG2
HNF4A:S-forskolin	RXRA:M	599	3	400	173	HepG2
HNF4A:S-forskolin	SRF:M	46	9	22.3	54	HepG2
HNF4A:S-forskolin	USF1:M	51	26	18.7	70	HepG2
HNF4G:M	HSF1:S-forskolin	23	8	10.9	4	HepG2
HNF4G:M	JunD:M	167	5	104.1	136	HepG2
HNF4G:M	RXRA:M	806	3	400	169	HepG2
HNF4G:M	SRF:M	52	6	27.2	64	HepG2
HNF4G:M	USF1:M	59	7	24.6	49	HepG2
HSF1:S-forskolin	FOXA1:M-SC-6553	22	12	8.1	1	HepG2
HSF1:S-forskolin	HNF4G:M	21	8	8.8	3	HepG2
HSF1:S-forskolin	JunD:M	26	7	9.3	5	HepG2
JunD:M	HSF1:S-forskolin	27	7	10.4	5	HepG2
JunD:M	RXRA:M	144	15	92.7	160	HepG2
JunD:M	SRF:M	70	3	33.4	78	HepG2
JunD:M	USF1:M	145	6	90	90	HepG2
RXRA:M	SRF:M	54	5	34.8	43	HepG2
RXRA:M	USF1:M	272	5	317.2	48	HepG2
SRF:M	USF1:M	32	0	11.1	12	HepG2
USF1:M	SRF:M	32	4	11.2	12	HepG2
CTCF:B	Egr-1:M	352	5	400	3	H1
CTCF:B	JunD:Myers	115	1	69.8	102	H1
CTCF:B	NRSF:M	44	24	21.9	39	H1
CTCF:B	NRSF:M-v2	44	24	21.9	39	H1
CTCF:B	RXRA:M	22	2	12.1	13	H1
CTCF:B	SRF:M	21	10	9.1	2	H1
CTCF:B	USF1:M	51	27	18.9	87	H1
CTCF:B	YY1:M	1070	8	400	182	H1
CTCF:M	Egr-1:M	649	0	400	7	H1
CTCF:M	JunD:Myers	139	10	68	102	H1
CTCF:M	NRSF:M	53	3	22.5	38	H1
CTCF:M	NRSF:M-v2	53	3	22.5	38	H1
CTCF:M	RXRA:M	27	3	13.6	10	H1
CTCF:M	SRF:M	30	1	14.2	12	H1
CTCF:M	USF1:M	64	7	22.2	70	H1
CTCF:M	YY1:M	362	4	264.2	178	H1
Egr-1:M	CTCF:M	649	0	400	7	H1
Egr-1:M	JunD:Myers	70	25	24.6	60	H1
Egr-1:M	USF1:M	51	3	24.2	3	H1
Egr-1:M	YY1:M	69	5	16.6	22	H1
JunD:Myers	Egr-1:M	60	2	17.1	55	H1
JunD:Myers	NRSF:M	61	7	19.8	53	H1
JunD:Myers	NRSF:M-v2	61	7	19.8	53	H1
JunD:Myers	POU5F1:M	29	20	16.6	37	H1
JunD:Myers	RXRA:M	32	7	14.6	21	H1
JunD:Myers	SRF:M	34	5	12.9	15	H1
JunD:Myers	USF1:M	87	4	31.9	45	H1
JunD:Myers	YY1:M	209	6	75.7	118	H1
NRSF:M	JunD:Myers	63	7	21.2	51	H1
NRSF:M	YY1:M	72	4	20	55	H1
NRSF:M-v2	YY1:M	72	4	20	55	H1
POU5F1:M	YY1:M	57	12	37.5	30	H1
RXRA:M	USF1:M	193	5	298.4	3	H1
RXRA:M	YY1:M	34	7	11.8	3	H1
SRF:M	YY1:M	53	47	26.1	11	H1
USF1:M	SRF:M	22	12	8.4	1	H1
USF1:M	YY1:M	169	4	84.3	57	H1
YY1:M	USF1:M	209	4	122.6	53	H1
AP-2alpha:S	c-Fos:S	75	3	46.1	86	HeLa-S3
AP-2alpha:S	c-Jun:S	49	3	22.5	38	HeLa-S3
AP-2alpha:S	c-Myc:S	69	6	24.3	113	HeLa-S3
AP-2alpha:S	CTCF:ST	53	1	31.8	2	HeLa-S3
AP-2alpha:S	GABP:M:GM12878	39	4	12.7	1	HeLa-S3
AP-2alpha:S	JunD:S	84	3	39.5	91	HeLa-S3
AP-2alpha:S	Max:S	85	8	29.5	107	HeLa-S3
AP-2alpha:S	STAT1:S-IFNg30	47	13	17.1	25	HeLa-S3
AP-2gamma:S	c-Fos:S	86	3	51.2	104	HeLa-S3
AP-2gamma:S	c-Jun:S	63	3	31.4	59	HeLa-S3
AP-2gamma:S	c-Myc:S	91	20	33.3	127	HeLa-S3
AP-2gamma:S	CTCF:B	40	3	12.6	1	HeLa-S3
AP-2gamma:S	CTCF:C	44	2	9.4	5	HeLa-S3
AP-2gamma:S	CTCF:ST	77	1	50	2	HeLa-S3
AP-2gamma:S	GABP:M:GM12878	42	4	10.2	1	HeLa-S3
AP-2gamma:S	JunD:S	88	3	35.5	111	HeLa-S3
AP-2gamma:S	Max:S	112	13	41.1	128	HeLa-S3
AP-2gamma:S	STAT1:S-IFNg30	72	0	33.9	49	HeLa-S3
c-Fos:S	AP-2gamma:S	136	3	108.1	106	HeLa-S3
c-Fos:S	c-Myc:C	53	6	34.5	69	HeLa-S3
c-Fos:S	c-Myc:S	152	15	129.8	170	HeLa-S3
c-Fos:S	CTCF:C	30	1	10.1	2	HeLa-S3
c-Fos:S	GABP:M:GM12878	35	9	20.7	20	HeLa-S3
c-Fos:S	Max:S	210	3	179	187	HeLa-S3
c-Fos:S	NRSF:M	23	2	8.6	3	HeLa-S3
c-Fos:S	STAT1:S-IFNg30	61	23	31.6	129	HeLa-S3
c-Jun:S	c-Myc:C	46	6	28.2	31	HeLa-S3
c-Jun:S	c-Myc:S	113	15	90.2	157	HeLa-S3
c-Jun:S	GABP:M:GM12878	34	9	21.8	19	HeLa-S3
c-Jun:S	Max:S	154	3	122.8	165	HeLa-S3
c-Jun:S	NRSF:M	39	12	27.7	9	HeLa-S3
c-Jun:S	STAT1:S-IFNg30	47	9	22	79	HeLa-S3
c-Myc:C	AP-2gamma:S	38	6	8.1	1	HeLa-S3
c-Myc:C	c-Jun:S	59	3	43.5	27	HeLa-S3
c-Myc:C	JunD:S	100	3	71.7	73	HeLa-S3
c-Myc:C	Nrf1:S	121	0	163.6	2	HeLa-S3
c-Myc:S	CTCF:B	153	2	138.4	96	HeLa-S3
c-Myc:S	CTCF:C	183	1	151.3	110	HeLa-S3
c-Myc:S	CTCF:ST	201	0	218.5	97	HeLa-S3
c-Myc:S	GABP:M:GM12878	58	12	17.7	78	HeLa-S3
c-Myc:S	JunD:S	182	6	130.9	176	HeLa-S3
c-Myc:S	NRSF:M	45	23	13.4	49	HeLa-S3
c-Myc:S	STAT1:S-IFNg30	90	0	47.3	139	HeLa-S3
CTCF:B	c-Fos:S	27	11	11.5	1	HeLa-S3
CTCF:B	c-Myc:S	163	2	152	93	HeLa-S3
CTCF:B	JunD:S	95	13	67.9	102	HeLa-S3
CTCF:B	Max:S	128	7	92.3	109	HeLa-S3
CTCF:B	STAT1:S-IFNg30	42	4	22.2	56	HeLa-S3
CTCF:C	JunD:S	111	8	74.2	117	HeLa-S3
CTCF:C	Max:S	167	11	115.4	119	HeLa-S3
CTCF:C	NRSF:M	37	1	10.9	2	HeLa-S3
CTCF:C	STAT1:S-IFNg30	42	28	16.6	73	HeLa-S3
CTCF:ST	c-Fos:S	23	9	10.6	1	HeLa-S3
CTCF:ST	JunD:S	98	16	82.2	97	HeLa-S3
CTCF:ST	Max:S	139	2	114.5	108	HeLa-S3
CTCF:ST	NRSF:M	30	4	10.6	3	HeLa-S3
CTCF:ST	STAT1:S-IFNg30	36	27	18.8	64	HeLa-S3
GABP:M:GM12878	CTCF:C	41	2	10.1	1	HeLa-S3
GABP:M:GM12878	JunD:S	57	5	28.5	50	HeLa-S3
GABP:M:GM12878	Max:S	69	12	21.7	73	HeLa-S3
GABP:M:GM12878	NRSF:M	38	4	9.1	3	HeLa-S3
GABP:M:GM12878	STAT1:S-IFNg30	218	4	267.9	2	HeLa-S3
JunD:S	GABP:M:GM12878	56	5	27.4	55	HeLa-S3
JunD:S	Max:S	245	6	175.4	187	HeLa-S3
JunD:S	NRSF:M	50	12	24.2	15	HeLa-S3
JunD:S	STAT1:S-IFNg30	72	10	32.3	133	HeLa-S3
Max:S	JunD:S	313	6	256.5	184	HeLa-S3
Max:S	Nrf1:S	203	0	265.6	3	HeLa-S3
Max:S	NRSF:M	58	1	18.9	39	HeLa-S3
Max:S	STAT1:S-IFNg30	87	6	36.4	136	HeLa-S3
Nrf1:S	c-Myc:S	25	5	8.9	1	HeLa-S3
Nrf1:S	Max:S	203	0	265.8	2	HeLa-S3
STAT1:S-IFNg30	c-Myc:C	31	19	8.7	1	HeLa-S3
