# Supplementary material for: High Resolution Genome Wide Binding Event Finding and Motif Discovery Reveals Transcription Factor Spatial Binding Constraints
Source: PLoS Comput Biol. 2012 Aug 9;8(8):e1002638. doi: 10.1371/journal.pcbi.1002638 (PMC3415389; doi:10.1371/journal.pcbi.1002638)
Supplement: Table S9 — Non-redundant significant pairwise spatial binding constraints detected from ENCODE (5 cell types) ChIP-Seq data. (TXT) [file pcbi.1002638.s026.txt]

Table_S9
TF1	TF2	Max_Distance	Max_Distance_Combine
AP-2alpha	CTCF	1	1
AP-2alpha	GABP	4	4
AP-2alpha	JunD	3	3
AP-2alpha	Max	8	8
AP-2alpha	STAT1	13	13
AP-2alpha	c-Fos	3	3
AP-2alpha	c-Jun	3	3
AP-2alpha	c-Myc	6	6
AP-2gamma	CTCF	3	3 2 1
AP-2gamma	GABP	4	4
AP-2gamma	JunD	3	3
AP-2gamma	Max	13	13
AP-2gamma	STAT1	0	0
AP-2gamma	c-Fos	3	3 3
AP-2gamma	c-Jun	3	3
AP-2gamma	c-Myc	6	20 6
CTCF	GABP	2	2
CTCF	JunD	13	13 8 16
CTCF	Max	11	7 11 2
CTCF	NRSF	4	1 4
CTCF	STAT1	28	4 28 27
CTCF	c-Fos	11	1 11 9
CTCF	c-Myc	2	2 1 0 2
GABP	JunD	5	5 5
GABP	Max	12	12
GABP	NRSF	4	4
GABP	STAT1	4	4
GABP	c-Fos	9	9
GABP	c-Jun	9	9
GABP	c-Myc	12	12
JunD	Max	6	6 6
JunD	NRSF	12	12
JunD	STAT1	10	10
JunD	c-Myc	6	3 6
Max	NRSF	1	1
Max	Nrf1	0	0 0
Max	STAT1	6	6
Max	c-Fos	3	3
Max	c-Jun	3	3
NRSF	c-Fos	2	2
NRSF	c-Jun	12	12
NRSF	c-Myc	23	23
Nrf1	c-Myc	5	0 5
STAT1	c-Fos	23	23
STAT1	c-Jun	9	9
STAT1	c-Myc	19	0 19
c-Fos	c-Myc	15	6 15
c-Jun	c-Myc	15	6 15 3
----------------------------------
HeLa-S3	48
BHLHE40	FOSL2	20	20
BHLHE40	FOXA1	8	8 7
BHLHE40	FOXA2	7	7
BHLHE40	HNF4A	12	12
BHLHE40	JunD	10	10
BHLHE40	RXRA	4	4
BHLHE40	USF1	0	0
BHLHE40	c-Myc	1	1
CEBPB	CTCF	11	18 7 11 8
CEBPB	ELF1	14	14
CEBPB	ERRA	6	6
CEBPB	FOSL2	11	11
CEBPB	FOXA1	3	3 2
CEBPB	FOXA2	2	2
CEBPB	GABP	6	6
CEBPB	HNF4A	3	3 3
CEBPB	HNF4G	13	13
CEBPB	HSF1	2	2
CEBPB	JunD	3	3
CEBPB	RXRA	26	26
CEBPB	SRF	7	7
CEBPB	USF1	11	11
CEBPB	c-Myc	0	0 0
CTCF	ELF1	30	30 23 19 22 29
CTCF	FOSL2	12	12 4 7 1
CTCF	FOXA1	62	24 23 41 40 62 18 26 25
CTCF	FOXA2	11	23 5 11 3
CTCF	HNF4A	14	6 19 32 18 11 14 26 13
CTCF	HNF4G	11	6 36 11 35
CTCF	JunD	12	12 2 3 19
CTCF	RXRA	15	3 4 2 15
CTCF	SRF	13	25 24 13 17
CTCF	USF1	8	7 21 17 8
CTCF	c-Myc	1	1 0 4 1 1
ELF1	FOSL2	5	5
ELF1	FOXA1	15	15 4
ELF1	FOXA2	4	4
ELF1	GABP	2	2
ELF1	HNF4A	0	0 0
ELF1	HNF4G	0	0
ELF1	HSF1	1	1
ELF1	JunD	7	7
ELF1	RXRA	3	3
ELF1	SRF	6	6
ELF1	USF1	12	12
ELF1	c-Myc	19	19
ERRA	FOXA1	3	3 2
ERRA	FOXA2	2	2
ERRA	HNF4A	4	3 4
ERRA	HNF4G	9	9
ERRA	JunD	10	10
ERRA	RXRA	0	0
ERRA	USF1	5	5
FOSL2	FOXA1	4	4 3 4
FOSL2	FOXA2	3	3
FOSL2	GABP	19	19
FOSL2	HNF4A	20	1 20
FOSL2	HNF4G	6	6
FOSL2	HSF1	2	2
FOSL2	RXRA	9	9
FOSL2	SRF	0	0
FOSL2	USF1	6	6
FOSL2	c-Myc	5	5
FOXA1	HNF4A	5	5 5 4 4
FOXA1	HNF4G	5	5 4
FOXA1	HSF1	12	18 12
FOXA1	JunD	4	4 3
FOXA1	RXRA	3	3 2
FOXA1	SRF	2	1 2
FOXA1	USF1	13	12 13
FOXA1	c-Myc	6	5 6
FOXA2	GABP	2	2 2
FOXA2	HNF4A	4	4 4
FOXA2	HNF4G	4	4
FOXA2	JunD	3	3
FOXA2	RXRA	2	2
FOXA2	SRF	2	2
FOXA2	USF1	12	12
FOXA2	c-Myc	6	6
GABP	HNF4A	30	30 30
GABP	HNF4G	6	6
GABP	JunD	5	5
GABP	SRF	12	12
GABP	USF1	14	14
GABP	c-Myc	15	15
HNF4A	HSF1	5	3 5
HNF4A	JunD	11	11 10
HNF4A	RXRA	3	3 3
HNF4A	SRF	9	9 9
HNF4A	USF1	26	8 26
HNF4A	c-Myc	7	7 7
HNF4G	HSF1	8	8 8
HNF4G	JunD	5	5
HNF4G	RXRA	3	3
HNF4G	SRF	6	6
HNF4G	USF1	7	7
HNF4G	c-Myc	7	7
HSF1	JunD	7	7 7
JunD	RXRA	15	15
JunD	SRF	3	3
JunD	USF1	6	6
JunD	c-Myc	6	6
RXRA	SRF	5	5
RXRA	USF1	5	5
RXRA	c-Myc	5	5
SRF	USF1	4	0 4
SRF	c-Myc	20	20
----------------------------------
HepG2	107
CTCF	EBF	1	2 1 1
CTCF	EBF1	1	2 1 1 1
CTCF	ELF1	0	1 0 0
CTCF	Egr-1	4	5 4 4
CTCF	MEF2A	12	12 4 11
CTCF	PAX5	11	11 10 7
CTCF	POU2F2	2	2 2 10
CTCF	PU.1	14	14 32 16
CTCF	SRF	5	5 4 0
CTCF	TCF12	3	3 1 2
CTCF	YY1	8	7 8
CTCF	ZEB1	5	5 0 4
EBF	ELF1	8	8
EBF	ETS1	5	5
EBF	Egr-1	1	1
EBF	JunD	8	8
EBF	MEF2A	2	2
EBF	MEF2C	23	23
EBF	Max	12	12
EBF	NFKB	4	4 4
EBF	PAX5	0	0
EBF	POU2F2	10	10
EBF	PU.1	5	5
EBF	SRF	2	2
EBF	TCF12	1	1
EBF	ZEB1	3	3
EBF	c-Jun	7	7
EBF	c-Myc	21	21
EBF1	ELF1	10	10
EBF1	ETS1	5	5
EBF1	Egr-1	0	0
EBF1	JunD	2	2
EBF1	MEF2A	16	16
EBF1	MEF2C	10	10
EBF1	Max	14	14
EBF1	NFKB	4	4 4
EBF1	PAX5	7	7
EBF1	POU2F2	10	10
EBF1	PU.1	5	5
EBF1	SRF	8	8
EBF1	TCF12	16	16
EBF1	ZEB1	43	43
EBF1	c-Jun	23	23
EBF1	c-Myc	21	21
ELF1	ETS1	2	2 2
ELF1	Egr-1	4	4 4
ELF1	GABP	3	3
ELF1	MEF2A	15	15
ELF1	NFKB	4	3 4
ELF1	PAX5	6	6
ELF1	POU2F2	8	8
ELF1	PU.1	2	2
ELF1	SRF	5	5
ELF1	TCF12	2	2
ELF1	USF1	9	9
ELF1	ZEB1	4	4
ELF1	c-Myc	25	25
ETS1	Egr-1	2	2
ETS1	MEF2A	8	8
ETS1	MEF2C	14	14
ETS1	Max	34	34
ETS1	NFKB	9	9 2
ETS1	PAX5	10	10
ETS1	POU2F2	15	15
ETS1	PU.1	0	0
ETS1	SRF	17	17
ETS1	TCF12	16	16
ETS1	USF1	33	33
ETS1	ZEB1	14	14
ETS1	c-Jun	5	5
Egr-1	GABP	9	9
Egr-1	MEF2A	10	10
Egr-1	MEF2C	38	38
Egr-1	Max	0	0
Egr-1	NFKB	9	9 9
Egr-1	PAX5	6	0 6
Egr-1	POU2F2	13	13
Egr-1	PU.1	2	2
Egr-1	SRF	4	4
Egr-1	TCF12	3	3
Egr-1	USF1	2	2
Egr-1	ZEB1	1	1
Egr-1	c-Myc	2	2 2 3
GABP	PAX5	3	3
GABP	PU.1	1	1
GABP	SRF	6	6
GABP	TCF12	2	2
JunD	MEF2A	13	13
JunD	MEF2C	14	14
JunD	NFKB	12	20 12
JunD	PAX5	4	4
JunD	POU2F2	16	16
JunD	PU.1	20	20
JunD	SRF	9	9
JunD	TCF12	12	12
MEF2A	NFKB	11	11 11
MEF2A	PAX5	13	13
MEF2A	POU2F2	1	1
MEF2A	PU.1	8	8
MEF2A	SRF	0	0
MEF2A	TCF12	7	7
MEF2A	ZEB1	2	2
MEF2A	c-Jun	12	12
MEF2C	NFKB	14	11 14 18
MEF2C	PAX5	7	7
MEF2C	POU2F2	12	12
MEF2C	PU.1	8	8
MEF2C	SRF	0	0
MEF2C	TCF12	6	6
MEF2C	c-Jun	13	13
Max	PAX5	0	0
Max	POU2F2	17	17
Max	TCF12	44	44
Max	c-Jun	3	3
NFKB	PAX5	19	19 35
NFKB	POU2F2	15	1 15
NFKB	PU.1	2	2 2
NFKB	SRF	26	26 9
NFKB	TCF12	8	8 8
NFKB	c-Jun	14	6 14
NFKB	c-Myc	14	14
NRSF	PAX5	4	4 4
NRSF	TCF12	5	5
PAX5	POU2F2	4	4 4
PAX5	PU.1	14	14
PAX5	SRF	11	11
PAX5	TCF12	4	4
PAX5	USF1	1	1
PAX5	ZEB1	19	19
PAX5	c-Jun	3	3
PAX5	c-Myc	3	2 3
POU2F2	PU.1	17	17 17
POU2F2	SRF	20	20
POU2F2	TCF12	10	10
POU2F2	ZEB1	0	0
POU2F2	c-Jun	15	15
POU2F2	c-Myc	7	7 5
PU.1	SRF	47	47 7 47
PU.1	TCF12	25	25
PU.1	c-Jun	5	5
PU.1	c-Myc	26	26
SRF	TCF12	7	7 1
SRF	ZEB1	8	8
SRF	c-Jun	1	1
TCF12	ZEB1	2	2
TCF12	c-Jun	6	6
TCF12	c-Myc	10	10
c-Jun	c-Myc	6	6
----------------------------------
GM12878	148
CTCF	Egr-1	0	5 0 0
CTCF	JunD	10	1 10
CTCF	NRSF	24	24 24 3 3
CTCF	RXRA	3	2 3
CTCF	SRF	10	10 1
CTCF	USF1	27	27 7
CTCF	YY1	8	8 4
Egr-1	JunD	25	25 2
Egr-1	USF1	3	3
Egr-1	YY1	5	5
JunD	NRSF	7	7 7 7
JunD	POU5F1	20	20
JunD	RXRA	7	7
JunD	SRF	5	5
JunD	USF1	4	4
JunD	YY1	6	6
NRSF	YY1	4	4 4
POU5F1	YY1	12	12
RXRA	USF1	5	5
RXRA	YY1	7	7
SRF	USF1	12	12
SRF	YY1	47	47
USF1	YY1	4	4 4
----------------------------------
H1	23
CTCF	ELF1	26	25 32 26
CTCF	Egr-1	3	8 4 3 3
CTCF	GABP	15	5 13 15
CTCF	JunB	11	16 11 9
CTCF	JunD	9	0 9 5
CTCF	Max	9	3 9 2
CTCF	NRSF	7	6 3 7
CTCF	PU.1	28	28 37 34
CTCF	STAT1	2	2 43 2
CTCF	USF1	8	8 42 18
CTCF	YY1	6	6 6 6 4 2 8 7 11 7
CTCF	c-Jun	9	3 4 9
CTCF	c-Myc	30	7 15 0 16 30 30 26 24 27 10 13 19 1 13
ELF1	Egr-1	8	8 8
ELF1	FOS	5	5 5
ELF1	FOSL1	5	5
ELF1	GABP	1	1
ELF1	GATA1	30	30
ELF1	GATA2	30	13 30 19
ELF1	JunB	4	4
ELF1	JunD	6	6
ELF1	Max	13	13
ELF1	NRSF	12	12
ELF1	PU.1	0	0
ELF1	SRF	10	10
ELF1	STAT1	4	4 4 3
ELF1	USF1	9	9
ELF1	YY1	5	2 5
ELF1	c-Jun	6	5 6 5 6
ELF1	c-Myc	28	16 36 22 34 28
Egr-1	FOS	37	37
Egr-1	FOSL1	37	37
Egr-1	GABP	5	5
Egr-1	GATA1	14	14
Egr-1	GATA2	14	14 16 20
Egr-1	JunB	36	36
Egr-1	JunD	38	38
Egr-1	Max	4	4 3
Egr-1	NRSF	11	11
Egr-1	PU.1	2	2
Egr-1	SRF	13	13
Egr-1	USF1	2	2
Egr-1	YY1	13	13 78
Egr-1	c-Jun	37	37 37 15 36
Egr-1	c-Myc	2	2 2 3 2 2
FOS	GABP	31	31
FOS	GATA1	12	12
FOS	GATA2	21	21 20 21
FOS	Max	3	3
FOS	NF-E2	2	2
FOS	NRSF	8	8
FOS	PU.1	5	5
FOS	USF1	4	4
FOS	YY1	13	7 13
FOS	c-Myc	5	5 5 4 4
FOSL1	GABP	5	5 5
FOSL1	GATA1	21	21
FOSL1	GATA2	14	12 14 25
FOSL1	Max	3	3
FOSL1	NF-E2	2	2
FOSL1	NRSF	11	11
FOSL1	PU.1	5	5
FOSL1	SRF	4	4
FOSL1	USF1	4	4
FOSL1	YY1	7	7 7
FOSL1	c-Myc	5	5 5 5 4
GABP	GATA1	15	6 15
GABP	GATA2	8	8 5 20
GABP	JunB	17	17
GABP	JunD	4	4
GABP	Max	0	0
GABP	NRSF	1	1
GABP	PU.1	1	1
GABP	SRF	15	15
GABP	STAT1	5	5
GABP	USF1	14	14
GABP	YY1	6	6 3
GABP	c-Jun	6	5 6 6 0
GABP	c-Myc	14	16 14 13 11 4
GATA1	JunB	16	16
GATA1	JunD	15	15
GATA1	Max	24	24
GATA1	NRSF	1	1
GATA1	PU.1	11	11
GATA1	USF1	19	19
GATA1	YY1	17	17
GATA1	c-Jun	26	26 16
GATA1	c-Myc	13	11 25 13 12
GATA2	JunB	13	16 13 11 18
GATA2	JunD	24	20 24 22
GATA2	Max	28	28 11 24
GATA2	NRSF	5	5 17 1
GATA2	PU.1	11	22 18 11
GATA2	STAT1	56	56 55
GATA2	USF1	14	14 26 11
GATA2	YY1	24	24 16 4 9 5
GATA2	c-Jun	16	11 14 17 10 21 20 19 16 12 12 16 16
GATA2	c-Myc	13	16 12 11 16 12 11 14 13 59 13 13 16 13 12
JunB	Max	2	2
JunB	NF-E2	3	3
JunB	NRSF	16	16
JunB	PU.1	6	6
JunB	SRF	15	15
JunB	STAT1	14	14
JunB	USF1	3	3
JunB	YY1	6	5 6
JunB	c-Myc	4	4 4 2 3 3
JunD	Max	34	34 4 34
JunD	NF-E2	1	1
JunD	NRSF	3	3
JunD	PU.1	6	6
JunD	SRF	0	0
JunD	STAT1	12	12 11
JunD	USF1	5	5
JunD	YY1	12	3 12
JunD	c-Myc	6	6 6 7 4 5
Max	NF-E2	5	4 5 5
Max	NRSF	9	9 1
Max	PU.1	35	35
Max	SRF	9	9
Max	STAT1	10	10
Max	YY1	3	2 2 2 3 3 3
Max	c-Jun	3	8 3 4 3 2
NF-E2	PU.1	37	37
NF-E2	USF1	6	6
NF-E2	YY1	11	11
NF-E2	c-Jun	3	2 3 2 3
NF-E2	c-Myc	7	7 6
NRSF	PU.1	19	19 19
NRSF	SRF	17	17
NRSF	STAT1	2	2
NRSF	USF1	6	6
NRSF	YY1	10	10 3
NRSF	c-Jun	22	11 22 10 22
NRSF	c-Myc	6	0 6 10 12 6
PU.1	SRF	10	10 10
PU.1	USF1	34	34
PU.1	YY1	33	33
PU.1	c-Jun	6	5 6 5 6
PU.1	c-Myc	16	16
SRF	STAT1	33	33 33 34 33
SRF	USF1	1	1
SRF	YY1	28	7 28 47
SRF	c-Jun	1	1
SRF	c-Myc	15	26 15 32
STAT1	YY1	61	61
STAT1	c-Jun	13	13
STAT1	c-Myc	15	21 12 15 8
USF1	YY1	5	5 5 5
USF1	c-Jun	4	4 5 4 3
YY1	c-Jun	21	15 21 21 5
YY1	c-Myc	5	5 5 5 5 5 5 3 3 3 4 4 4 4 4 4
c-Jun	c-Myc	5	5 11 25 7 4 5 28 12 15 4 17 24
----------------------------------
K562	153
AP-2alpha	CTCF	1	1
AP-2alpha	GABP	4	4
AP-2alpha	JunD	3	3
AP-2alpha	Max	8	8
AP-2alpha	STAT1	13	13
AP-2alpha	c-Fos	3	3
AP-2alpha	c-Jun	3	3
AP-2alpha	c-Myc	6	6
AP-2gamma	CTCF	3	3 2 1
AP-2gamma	GABP	4	4
AP-2gamma	JunD	3	3
AP-2gamma	Max	13	13
AP-2gamma	STAT1	0	0
AP-2gamma	c-Fos	3	3 3
AP-2gamma	c-Jun	3	3
AP-2gamma	c-Myc	6	20 6
BHLHE40	FOSL2	20	20
BHLHE40	FOXA1	8	8 7
BHLHE40	FOXA2	7	7
BHLHE40	HNF4A	12	12
BHLHE40	JunD	10	10
BHLHE40	RXRA	4	4
BHLHE40	USF1	0	0
BHLHE40	c-Myc	1	1
CEBPB	CTCF	11	18 7 11 8
CEBPB	ELF1	14	14
CEBPB	ERRA	6	6
CEBPB	FOSL2	11	11
CEBPB	FOXA1	3	3 2
CEBPB	FOXA2	2	2
CEBPB	GABP	6	6
CEBPB	HNF4A	3	3 3
CEBPB	HNF4G	13	13
CEBPB	HSF1	2	2
CEBPB	JunD	3	3
CEBPB	RXRA	26	26
CEBPB	SRF	7	7
CEBPB	USF1	11	11
CEBPB	c-Myc	0	0 0
CTCF	EBF	1	2 1 1
CTCF	EBF1	1	2 1 1 1
CTCF	ELF1	0	30 23 19 22 29 1 0 0 25 32 26
CTCF	Egr-1	4	5 4 4 5 0 0 8 4 3 3
CTCF	FOSL2	12	12 4 7 1
CTCF	FOXA1	62	24 23 41 40 62 18 26 25
CTCF	FOXA2	11	23 5 11 3
CTCF	GABP	15	2 5 13 15
CTCF	HNF4A	14	6 19 32 18 11 14 26 13
CTCF	HNF4G	11	6 36 11 35
CTCF	JunB	11	16 11 9
CTCF	JunD	13	13 8 16 12 2 3 19 1 10 0 9 5
CTCF	MEF2A	12	12 4 11
CTCF	Max	2	7 11 2 3 9 2
CTCF	NRSF	3	1 4 24 24 3 3 6 3 7
CTCF	PAX5	11	11 10 7
CTCF	POU2F2	2	2 2 10
CTCF	PU.1	14	14 32 16 28 37 34
CTCF	RXRA	3	3 4 2 15 2 3
CTCF	SRF	13	25 24 13 17 5 4 0 10 1
CTCF	STAT1	2	4 28 27 2 43 2
CTCF	TCF12	3	3 1 2
CTCF	USF1	8	7 21 17 8 27 7 8 42 18
CTCF	YY1	8	7 8 8 4 6 6 6 4 2 8 7 11 7
CTCF	ZEB1	5	5 0 4
CTCF	c-Fos	11	1 11 9
CTCF	c-Jun	9	3 4 9
CTCF	c-Myc	1	2 1 0 2 1 0 4 1 1 7 15 0 16 30 30 26 24 27 10 13 19 1 13
EBF	ELF1	8	8
EBF	ETS1	5	5
EBF	Egr-1	1	1
EBF	JunD	8	8
EBF	MEF2A	2	2
EBF	MEF2C	23	23
EBF	Max	12	12
EBF	NFKB	4	4 4
EBF	PAX5	0	0
EBF	POU2F2	10	10
EBF	PU.1	5	5
EBF	SRF	2	2
EBF	TCF12	1	1
EBF	ZEB1	3	3
EBF	c-Jun	7	7
EBF	c-Myc	21	21
EBF1	ELF1	10	10
EBF1	ETS1	5	5
EBF1	Egr-1	0	0
EBF1	JunD	2	2
EBF1	MEF2A	16	16
EBF1	MEF2C	10	10
EBF1	Max	14	14
EBF1	NFKB	4	4 4
EBF1	PAX5	7	7
EBF1	POU2F2	10	10
EBF1	PU.1	5	5
EBF1	SRF	8	8
EBF1	TCF12	16	16
EBF1	ZEB1	43	43
EBF1	c-Jun	23	23
EBF1	c-Myc	21	21
ELF1	ETS1	2	2 2
ELF1	Egr-1	8	4 4 8 8
ELF1	FOS	5	5 5
ELF1	FOSL1	5	5
ELF1	FOSL2	5	5
ELF1	FOXA1	15	15 4
ELF1	FOXA2	4	4
ELF1	GABP	3	2 3 1
ELF1	GATA1	30	30
ELF1	GATA2	30	13 30 19
ELF1	HNF4A	0	0 0
ELF1	HNF4G	0	0
ELF1	HSF1	1	1
ELF1	JunB	4	4
ELF1	JunD	7	7 6
ELF1	MEF2A	15	15
ELF1	Max	13	13
ELF1	NFKB	4	3 4
ELF1	NRSF	12	12
ELF1	PAX5	6	6
ELF1	POU2F2	8	8
ELF1	PU.1	2	2 0
ELF1	RXRA	3	3
ELF1	SRF	10	6 5 10
ELF1	STAT1	4	4 4 3
ELF1	TCF12	2	2
ELF1	USF1	9	12 9 9
ELF1	YY1	5	2 5
ELF1	ZEB1	4	4
ELF1	c-Jun	6	5 6 5 6
ELF1	c-Myc	28	19 25 16 36 22 34 28
ERRA	FOXA1	3	3 2
ERRA	FOXA2	2	2
ERRA	HNF4A	4	3 4
ERRA	HNF4G	9	9
ERRA	JunD	10	10
ERRA	RXRA	0	0
ERRA	USF1	5	5
ETS1	Egr-1	2	2
ETS1	MEF2A	8	8
ETS1	MEF2C	14	14
ETS1	Max	34	34
ETS1	NFKB	9	9 2
ETS1	PAX5	10	10
ETS1	POU2F2	15	15
ETS1	PU.1	0	0
ETS1	SRF	17	17
ETS1	TCF12	16	16
ETS1	USF1	33	33
ETS1	ZEB1	14	14
ETS1	c-Jun	5	5
Egr-1	FOS	37	37
Egr-1	FOSL1	37	37
Egr-1	GABP	9	9 5
Egr-1	GATA1	14	14
Egr-1	GATA2	14	14 16 20
Egr-1	JunB	36	36
Egr-1	JunD	25	25 2 38
Egr-1	MEF2A	10	10
Egr-1	MEF2C	38	38
Egr-1	Max	4	0 4 3
Egr-1	NFKB	9	9 9
Egr-1	NRSF	11	11
Egr-1	PAX5	6	0 6
Egr-1	POU2F2	13	13
Egr-1	PU.1	2	2 2
Egr-1	SRF	13	4 13
Egr-1	TCF12	3	3
Egr-1	USF1	2	2 3 2
Egr-1	YY1	13	5 13 78
Egr-1	ZEB1	1	1
Egr-1	c-Jun	37	37 37 15 36
Egr-1	c-Myc	2	2 2 3 2 2 3 2 2
FOS	GABP	31	31
FOS	GATA1	12	12
FOS	GATA2	21	21 20 21
FOS	Max	3	3
FOS	NF-E2	2	2
FOS	NRSF	8	8
FOS	PU.1	5	5
FOS	USF1	4	4
FOS	YY1	13	7 13
FOS	c-Myc	5	5 5 4 4
FOSL1	GABP	5	5 5
FOSL1	GATA1	21	21
FOSL1	GATA2	14	12 14 25
FOSL1	Max	3	3
FOSL1	NF-E2	2	2
FOSL1	NRSF	11	11
FOSL1	PU.1	5	5
FOSL1	SRF	4	4
FOSL1	USF1	4	4
FOSL1	YY1	7	7 7
FOSL1	c-Myc	5	5 5 5 4
FOSL2	FOXA1	4	4 3 4
FOSL2	FOXA2	3	3
FOSL2	GABP	19	19
FOSL2	HNF4A	20	1 20
FOSL2	HNF4G	6	6
FOSL2	HSF1	2	2
FOSL2	RXRA	9	9
FOSL2	SRF	0	0
FOSL2	USF1	6	6
FOSL2	c-Myc	5	5
FOXA1	HNF4A	5	5 5 4 4
FOXA1	HNF4G	5	5 4
FOXA1	HSF1	12	18 12
FOXA1	JunD	4	4 3
FOXA1	RXRA	3	3 2
FOXA1	SRF	2	1 2
FOXA1	USF1	13	12 13
FOXA1	c-Myc	6	5 6
FOXA2	GABP	2	2 2
FOXA2	HNF4A	4	4 4
FOXA2	HNF4G	4	4
FOXA2	JunD	3	3
FOXA2	RXRA	2	2
FOXA2	SRF	2	2
FOXA2	USF1	12	12
FOXA2	c-Myc	6	6
GABP	GATA1	15	6 15
GABP	GATA2	8	8 5 20
GABP	HNF4A	30	30 30
GABP	HNF4G	6	6
GABP	JunB	17	17
GABP	JunD	5	5 5 5 4
GABP	Max	12	12 0
GABP	NRSF	4	4 1
GABP	PAX5	3	3
GABP	PU.1	1	1 1
GABP	SRF	15	12 6 15
GABP	STAT1	5	4 5
GABP	TCF12	2	2
GABP	USF1	14	14 14
GABP	YY1	6	6 3
GABP	c-Fos	9	9
GABP	c-Jun	6	9 5 6 6 0
GABP	c-Myc	15	12 15 16 14 13 11 4
GATA1	JunB	16	16
GATA1	JunD	15	15
GATA1	Max	24	24
GATA1	NRSF	1	1
GATA1	PU.1	11	11
GATA1	USF1	19	19
GATA1	YY1	17	17
GATA1	c-Jun	26	26 16
GATA1	c-Myc	13	11 25 13 12
GATA2	JunB	13	16 13 11 18
GATA2	JunD	24	20 24 22
GATA2	Max	28	28 11 24
GATA2	NRSF	5	5 17 1
GATA2	PU.1	11	22 18 11
GATA2	STAT1	56	56 55
GATA2	USF1	14	14 26 11
GATA2	YY1	24	24 16 4 9 5
GATA2	c-Jun	16	11 14 17 10 21 20 19 16 12 12 16 16
GATA2	c-Myc	13	16 12 11 16 12 11 14 13 59 13 13 16 13 12
HNF4A	HSF1	5	3 5
HNF4A	JunD	11	11 10
HNF4A	RXRA	3	3 3
HNF4A	SRF	9	9 9
HNF4A	USF1	26	8 26
HNF4A	c-Myc	7	7 7
HNF4G	HSF1	8	8 8
HNF4G	JunD	5	5
HNF4G	RXRA	3	3
HNF4G	SRF	6	6
HNF4G	USF1	7	7
HNF4G	c-Myc	7	7
HSF1	JunD	7	7 7
JunB	Max	2	2
JunB	NF-E2	3	3
JunB	NRSF	16	16
JunB	PU.1	6	6
JunB	SRF	15	15
JunB	STAT1	14	14
JunB	USF1	3	3
JunB	YY1	6	5 6
JunB	c-Myc	4	4 4 2 3 3
JunD	MEF2A	13	13
JunD	MEF2C	14	14
JunD	Max	6	6 6 34 4 34
JunD	NF-E2	1	1
JunD	NFKB	12	20 12
JunD	NRSF	7	12 7 7 7 3
JunD	PAX5	4	4
JunD	POU2F2	16	16
JunD	POU5F1	20	20
JunD	PU.1	6	20 6
JunD	RXRA	15	15 7
JunD	SRF	9	3 9 5 0
JunD	STAT1	12	10 12 11
JunD	TCF12	12	12
JunD	USF1	6	6 4 5
JunD	YY1	12	6 3 12
JunD	c-Myc	6	3 6 6 6 6 7 4 5
MEF2A	NFKB	11	11 11
MEF2A	PAX5	13	13
MEF2A	POU2F2	1	1
MEF2A	PU.1	8	8
MEF2A	SRF	0	0
MEF2A	TCF12	7	7
MEF2A	ZEB1	2	2
MEF2A	c-Jun	12	12
MEF2C	NFKB	14	11 14 18
MEF2C	PAX5	7	7
MEF2C	POU2F2	12	12
MEF2C	PU.1	8	8
MEF2C	SRF	0	0
MEF2C	TCF12	6	6
MEF2C	c-Jun	13	13
Max	NF-E2	5	4 5 5
Max	NRSF	1	1 9 1
Max	Nrf1	0	0 0
Max	PAX5	0	0
Max	POU2F2	17	17
Max	PU.1	35	35
Max	SRF	9	9
Max	STAT1	10	6 10
Max	TCF12	44	44
Max	YY1	3	2 2 2 3 3 3
Max	c-Fos	3	3
Max	c-Jun	3	3 3 8 3 4 3 2
NF-E2	PU.1	37	37
NF-E2	USF1	6	6
NF-E2	YY1	11	11
NF-E2	c-Jun	3	2 3 2 3
NF-E2	c-Myc	7	7 6
NFKB	PAX5	19	19 35
NFKB	POU2F2	15	1 15
NFKB	PU.1	2	2 2
NFKB	SRF	26	26 9
NFKB	TCF12	8	8 8
NFKB	c-Jun	14	6 14
NFKB	c-Myc	14	14
NRSF	PAX5	4	4 4
NRSF	PU.1	19	19 19
NRSF	SRF	17	17
NRSF	STAT1	2	2
NRSF	TCF12	5	5
NRSF	USF1	6	6
NRSF	YY1	4	4 4 10 3
NRSF	c-Fos	2	2
NRSF	c-Jun	22	12 11 22 10 22
NRSF	c-Myc	6	23 0 6 10 12 6
Nrf1	c-Myc	5	0 5
PAX5	POU2F2	4	4 4
PAX5	PU.1	14	14
PAX5	SRF	11	11
PAX5	TCF12	4	4
PAX5	USF1	1	1
PAX5	ZEB1	19	19
PAX5	c-Jun	3	3
PAX5	c-Myc	3	2 3
POU2F2	PU.1	17	17 17
POU2F2	SRF	20	20
POU2F2	TCF12	10	10
POU2F2	ZEB1	0	0
POU2F2	c-Jun	15	15
POU2F2	c-Myc	7	7 5
POU5F1	YY1	12	12
PU.1	SRF	47	47 7 47 10 10
PU.1	TCF12	25	25
PU.1	USF1	34	34
PU.1	YY1	33	33
PU.1	c-Jun	5	5 5 6 5 6
PU.1	c-Myc	26	26 16
RXRA	SRF	5	5
RXRA	USF1	5	5 5
RXRA	YY1	7	7
RXRA	c-Myc	5	5
SRF	STAT1	33	33 33 34 33
SRF	TCF12	7	7 1
SRF	USF1	12	0 4 12 1
SRF	YY1	47	47 7 28 47
SRF	ZEB1	8	8
SRF	c-Jun	1	1 1
SRF	c-Myc	15	20 26 15 32
STAT1	YY1	61	61
STAT1	c-Fos	23	23
STAT1	c-Jun	13	9 13
STAT1	c-Myc	15	0 19 21 12 15 8
TCF12	ZEB1	2	2
TCF12	c-Jun	6	6
TCF12	c-Myc	10	10
USF1	YY1	5	4 4 5 5 5
USF1	c-Jun	4	4 5 4 3
YY1	c-Jun	21	15 21 21 5
YY1	c-Myc	5	5 5 5 5 5 5 3 3 3 4 4 4 4 4 4
c-Fos	c-Myc	15	6 15
c-Jun	c-Myc	15	6 15 3 6 5 11 25 7 4 5 28 12 15 4 17 24
----------------------------------
All cell type	390
